# Supplementary material for: Shared structure of fundamental human experience revealed by polysemy network of basic vocabularies across languages
Source: Sci Rep. 2024 Mar 11;14:5877. doi: 10.1038/s41598-024-56571-8 (PMC10928072; doi:10.1038/s41598-024-56571-8)
Supplement: Supplementary file 1 — Supplementary Information. [file 41598_2024_56571_MOESM1_ESM.xlsx]

## Sheet: Cross-Linguistic Database
Language name	Language family	Concept	Word written in corresponding language	Number of senses	Synonyms number	Sense_1	Sense_2	Sense_3	Sense_4	Sense_5	Sense_6	Sense_7	Sense_8	Sense_9	Sense_10	Sense_11	Sense_12	Sense_13	Sense_14	Sense_15	Sense_16	Sense_17	Sense_18	Sense_19	Sense_20	Sense_21
Arabic	Afro-Asiatic	bad	شو	4	0	Bad	Debased,Evil, Wicked	Harm	Worse,Worest
Arabic	Afro-Asiatic	big	كبير	5	0	Advanced	Big	Great,Superiorly	Grown-Up,Adult	Tutor, Boss
Arabic	Afro-Asiatic	bird	طير	2	0	Bat	Bird
Arabic	Afro-Asiatic	black	سواد	13	0	Attendant	Black	Draft,Manuscript	Dress,Official Uniform	Eyeball	Heart, Liver	Heavy Equipment	Lots Of Money	Most People	Night	Pieces Of Dark Green Trees	Rural	Shadow
Arabic	Afro-Asiatic	blood	دم	2	0	Blood	Bloodshed
Arabic	Afro-Asiatic	bone	عظم	3	0	Bone	Main Part	Plow
Arabic	Afro-Asiatic	cold	برد	4	0	Ague,Fever,Etc	Cold	Saliva	Sleep
Arabic	Afro-Asiatic	come	أتى	9	0	Bring	Come	Eat Up,Use Up,Get Through	Get,Become,Grow	Handle	Paticipate	Reach,Arrive	Sexual Intercourse	Useless,Broken
Arabic	Afro-Asiatic	die	مات	9	0	Decrease	Desolate	Desuperheating	Die	Fever Diminished	Interrupted,Exhausted	Quiet,Calm	Sleep	Worn Out
Arabic	Afro-Asiatic	dog	كلب	10	0	Beast	Despicable People	Dog	Generous	Insignificant People	Otter	Sodier In Chess	Supporting Wall Of Wood	The Middle Line Of The Back	Where The Water Flow In The Bottom Of The Valley Begins Grow
Arabic	Afro-Asiatic	drink	شراب	7	0	Die	Drink	Full Grain	Lie To	Sb Exhausted My Money	Smoking	Thirsty
Arabic	Afro-Asiatic	ear	إذن	4	0	Credulous	Ear	Handle(N)	Lug
Arabic	Afro-Asiatic	earth_soil	أرض	10	2	Came A Stranger	Earth	Floor	Ground	Hawthorn	Heaven	Land	Serf	Talc	World
Arabic	Afro-Asiatic	earth_soil	تراب	3	2	Cemetery	Ground	Soil
Arabic	Afro-Asiatic	eat	أكل	10	0	Aged Tooth	Blame	Burn	Corrode	Defeat	Eat	Embezzle	Itching	Peoole Live Long	Swallow
Arabic	Afro-Asiatic	eye	عين	21	0	Agent	Appearance	Aspect	Bud	Chief,Leader	Essence	Eye	Family Member	Folks, Hometown People	Gentleman,Veteran	Group	Honor	Knowledge	Mesh, Lattice	Object	Pure	Sample,Variety,Species	Self, Myself	Small Room	Spring	Sun, Sunshine
Arabic	Afro-Asiatic	fire	حرق	3	0	African Cannabis	Burn Marks,Fire Marks	Fire
Arabic	Afro-Asiatic	foot	قدم	8	0	Brave	Foot	Kindness	Leading	Paw	Pedestrian	Proceeding	Step
Arabic	Afro-Asiatic	give	أعطى	5	0	Bid	Give	Offer	Submit	Taming,Docile
Arabic	Afro-Asiatic	go	ذهاب	14	0	Adoption	Bring Away	Die	Disappear	Even	Finished	Forget	Go	Have A View On	Imitate	Leave	Mixed	Pass,Go By	Walking With Him
Arabic	Afro-Asiatic	good	جيد	7	0	Benefit	Best	Better	Good	Happy	Kind	Rich
Arabic	Afro-Asiatic	hand	يد	12	0	Arm	Be Involved In	Control	Eat	Engage In	Good At	Hand	Handle(V)	In Front Of	Lifetime, Generations	Palm	Propose
Arabic	Afro-Asiatic	head	رأس	13	0	Advance Team	Capital Towns	Chief,Leader	First Day Of The Month	Head	Horn, Cape, Corner	New Year	Source	Start Or End Of A Thing	Straightforward	Sword	Top	Triceps
Arabic	Afro-Asiatic	hear_listen	arblisten	6	2	Allow	Announce	Call	Call Prayer,Call Upon	Learn	Listen
Arabic	Afro-Asiatic	hear_listen	سمع	7	2	Accept	Give	Hear	Listen	Obey	Promise,Respond	Understand
Arabic	Afro-Asiatic	heart	قلب	11	0	Center	Change	Completely	Core	Courage	Heart	Nut	Pure Blooded Person	Spirit, Mind	Sth Heart-Shaped	Subversion, Upside Down, Flipping
Arabic	Afro-Asiatic	hot	ساخن	2	0	Be Jealous	Hot
Arabic	Afro-Asiatic	human	إنسان	6	0	Excellent People	Human	Person,People	Pupil	Robot	Wasteland
Arabic	Afro-Asiatic	I	أنا	2	0	I	Myself
Arabic	Afro-Asiatic	long	طويل	3	0	High,Tall	Long	Long-Term
Arabic	Afro-Asiatic	man	مرء	1	0	Man
Arabic	Afro-Asiatic	many	كثير	3	0	Abundant	Many	Polynomial
Arabic	Afro-Asiatic	moon	قمر	9	0	Comoros	Ganymede	Luna	Moon	Moonlight Flower	Satellite	Scholar,Knowledegeable Person	Scientist	Snow Blindness,Lunar Blindness
Arabic	Afro-Asiatic	mouth	فم	2	0	Blade	Mouth
Arabic	Afro-Asiatic	new	جديد	8	0	At All Times	Death	Great	Ground,Surface	Lucky	New	Severed	Staying Up Late
Arabic	Afro-Asiatic	night	ليل	1	0	Night
Arabic	Afro-Asiatic	not	ليس	2	0	Not	Only,Just
Arabic	Afro-Asiatic	old	قديم	2	0	Ancient	Old
Arabic	Afro-Asiatic	one	وحد	3	0	Integration	One	Standardize
Arabic	Afro-Asiatic	person	شخص	6	0	Body	Body Politic	Character	Human	Person	Sculpture
Arabic	Afro-Asiatic	rain	مطر	1	0	Rain
Arabic	Afro-Asiatic	round	جولة	2	0	Roaming	Round
Arabic	Afro-Asiatic	say	نطق	5	0	Narrate	Say	Sentence	Talk,Speak	Vocalization
Arabic	Afro-Asiatic	see_look	شاهد	6	0	Know	Observe	Prove	Recruit	See	Swear
Arabic	Afro-Asiatic	sky	سماء	12	0	Canopy	Ceiling	Celestial Body,Space	Grass	Horseback	Paradise,Heaven	Rain	Roof	Sky	Top	Used To Measure	Zodiac
Arabic	Afro-Asiatic	sleep	نوم	9	0	Death	Foot Paralyzed,Numb	Ignore	Obedient	Ragged	Sleep	Trust	Unsalable	Wind Calm
Arabic	Afro-Asiatic	small	صغير	2	0	Small	Younger
Arabic	Afro-Asiatic	square	ميدان	3	0	Aspect	Piazza	Square
Arabic	Afro-Asiatic	stand	وقوف	10	0	Confront	Doubt	Forbidden	Know	Stand	Stop	Stop Reading	Understand	Witness	Work
Arabic	Afro-Asiatic	stone	حجر	8	0	Gold And Silver	Jewel	Nomad	Number Of Drills In The Table	Obstacle	Piece	Stone	Tell Him Speechlessly
Arabic	Afro-Asiatic	sun	شمس	9	0	Comb	God	Mustard	Necklace, Collar	Sick Caused By Sun	Sun	Sunfish	Sunflower	Sunspot
Arabic	Afro-Asiatic	that	أن	1	2	That
Arabic	Afro-Asiatic	that	ذلك	1	2	That
Arabic	Afro-Asiatic	this	هذا	1	0	This
Arabic	Afro-Asiatic	three	ثلاث	3	0	One Third	The Third	Three
Arabic	Afro-Asiatic	tree	شجرة	6	0	Bridge	He Was Born Noble	Pedigree,Genealogy,Lineage,Genealogy	Shrub	Tree	Tree Frog
Arabic	Afro-Asiatic	two	اثنان	4	0	Deputy	Duplicate Things	Monday	Two
Arabic	Afro-Asiatic	water	ماء	9	0	Alcohol	Blood	Chives	Face,Self-Respect,Radience On The Face	Juice	Lily	Liquid	Seagull	Water
Arabic	Afro-Asiatic	what	ما	1	0	What
Arabic	Afro-Asiatic	white	أبيض	10	0	Blank	Daylight	Hairless Skin Parts	Milk	Shirt, Underwear	Space	State, Prove, Reveal	Table Cloth	Waist Fat	White
Arabic	Afro-Asiatic	who	من	2	0	Where	Who
Arabic	Afro-Asiatic	woman	مرأة	4	0	Delicious	Lady	Wife	Woman
Arabic	Afro-Asiatic	you	أنت	1	0	You
Armenian	Indo-European	bad	սուարիմ	3	0	Bad	Debased,Evil, Wicked	Ill
Armenian	Indo-European	big	մեծ	13	0	Big	Bulky	Chief,Leading	Considerable	Elevated,Eminent	Grand	Great,Superior	High	Huge,Immense	Majestic	Major,Main	Significant,Important	Vast
Armenian	Indo-European	bird	թռչուն	3	0	Bird	Fowl	Volatile
Armenian	Indo-European	black	սեւ	5	0	Black	Black People	Dark	Dejected,Dismal	Gloomy
Armenian	Indo-European	blood	արիւն	3	0	Blood	Kin	Kinship
Armenian	Indo-European	bone	ոսկոր	1	0	Bone
Armenian	Indo-European	cold	ցուրտ	5	0	Cold	Cool	Indifferent,Unemotional,Insensitive	Senseless	Silly
Armenian	Indo-European	come	գալ	1	0	Come
Armenian	Indo-European	die	մեռնիլ	9	0	Decade	Decrease	Depart	Die	Disappear	Expire	Perish,Wither	Stop	Wane
Armenian	Indo-European	dog	շուն	3	0	Adulterer	Canis Major	Dog
Armenian	Indo-European	drink	խմել	3	0	Absorb	Drink	Suck
Armenian	Indo-European	ear	ականջ	1	0	Ear
Armenian	Indo-European	earth_soil	գետին	5	0	Earth	Field	Ground	Land	Soil
Armenian	Indo-European	eat	ուտել	5	0	Corrode	Eat	Eat Up,Use Up,Get Through	Spend	Squander
Armenian	Indo-European	eye	աչք	2	0	Eye	Sight,Vision
Armenian	Indo-European	fire	հուր	4	0	Burning	Combustion	Fire	Flames
Armenian	Indo-European	foot	ոտք	1	0	Foot
Armenian	Indo-European	give	տալ	10	0	Confer,Bestow	Deliver	Deliver Over	Give	Give Away	Give Up	Make A Present Of	Remit	Render	Transfer,Transmit
Armenian	Indo-European	go	գնալ	5	0	Flow	Go	Pass,Go By	Run	Walk
Armenian	Indo-European	good	բարի	4	0	Easy	Fine, Nice	Good	Kind
Armenian	Indo-European	hand	ձեռք	1	0	Hand
Armenian	Indo-European	head	գլուխ	3	0	Chief,Leader	Head	Top
Armenian	Indo-European	hear_listen	լսել	3	0	Hear	Listen	Understand
Armenian	Indo-European	heart	սիրտ	3	0	Courage	Heart	The Central Organ Of Circulation
Armenian	Indo-European	hot	ջերմ	3	0	Hot	Serene	Warm
Armenian	Indo-European	human	մարդկային	1	0	Human
Armenian	Indo-European	I	Ես	1	0	I
Armenian	Indo-European	long	երկայն	1	0	Long
Armenian	Indo-European	man	մարդ	4	0	Man	People,Person	Race	Soul
Armenian	Indo-European	many	շատ	3	0	Lots Of	Many	Several,Somg
Armenian	Indo-European	moon	լուսին	1	0	Moon
Armenian	Indo-European	mouth	բերան	1	0	Mouth
Armenian	Indo-European	new	թարմ	5	0	Fresh	Green	New	Recent,Up-To-Date	Tender
Armenian	Indo-European	night	գիշեր	3	0	Darkness	Night	Nighttime
Armenian	Indo-European	not	չէ	2	0	No	Not
Armenian	Indo-European	old	ծեր	3	0	Aged	Old	Old People
Armenian	Indo-European	one	մէկ	4	0	A,An	Any	One	Some
Armenian	Indo-European	person	անձ	1	0	Person
Armenian	Indo-European	rain	անձրեւ	1	0	Rain
Armenian	Indo-European	round	կլոր	1	0	Round
Armenian	Indo-European	say	ըսել	3	0	Say	Talk,Speak	Tell
Armenian	Indo-European	see_look	տեսնալ	5	0	Behold	Look	See	Think	View
Armenian	Indo-European	sky	երկինք	2	0	Paradise,Heaven	Sky
Armenian	Indo-European	sleep	քուն	4	0	Nap	Rest	Sleep	Slumber
Armenian	Indo-European	small	պզտիկ	3	0	Little	Small	Young
Armenian	Indo-European	square	քառակոյս	1	0	Square
Armenian	Indo-European	stand	կենալ	6	0	Lie	Remain	Rest	Stand	Stay	Stop
Armenian	Indo-European	stone	քար	1	0	Stone
Armenian	Indo-European	sun	արեւ	1	0	Sun
Armenian	Indo-European	that	այդ	1	0	That
Armenian	Indo-European	this	այս	3	0	That	These	This
Armenian	Indo-European	three	երեք	3	0	The Third	Three	Three Times
Armenian	Indo-European	tree	ծառ	1	0	Tree
Armenian	Indo-European	two	երկու	1	0	Two
Armenian	Indo-European	water	ջուր	3	0	Juice	Liquid	Water
Armenian	Indo-European	what	որ	2	0	What	Which
Armenian	Indo-European	white	ճերմակ	1	0	White
Armenian	Indo-European	who	ով	2	0	Who	Whoerver,Anybody
Armenian	Indo-European	woman	կին	3	0	Lover	Wife	Woman
Armenian	Indo-European	you	դուք	2	0	Ye	You
Basque	language isolate	bad	txar	8	0	Awful	Bad	Delicate	Nasty	Poor	Small	Sore	Weak
Basque	language isolate	big	handi	13	0	Big	Chief,Leading	Deep	Great,Superior	Heavy	High	Huge,Immense	Intense	Noble	Severe	Significant,Important	Strong	Tough
Basque	language isolate	bird	hegazti	2	0	Bird	Fowl
Basque	language isolate	black	beltz	11	0	Black	Cloudy	Dark	Dejected,Dismal	Evil	Foreboding	Gloomy	Glum	In The Darkness	Ominous	Terrible
Basque	language isolate	blood	odol	2	0	Blood	Kinship
Basque	language isolate	bone	hezur	4	0	Bone	Fishbone	Pit	Stone
Basque	language isolate	cold	hotz	5	0	Cold	Coldly	Cool	Indifferent,Unemotional,Insensitive	Tough
Basque	language isolate	come	etorri	13	0	Agree	Character	Come	Come Along	Correspond	Fit	Flow	Happen	Inheritance	Inspiration	Interest(Money)	Submit	Talent
Basque	language isolate	die	hil	10	0	Dead	Death	Die	Dim	Disappear	Dull	Go Out	Kill	Little	Stave Off
Basque	language isolate	dog	txakur	1	0	Dog
Basque	language isolate	drink	edan	1	0	Drink
Basque	language isolate	ear	belarri	2	0	Buckle	Ear
Basque	language isolate	earth_soil	lur	6	0	Earth	Floor	Ground	Land	Soil	World
Basque	language isolate	eat	jan	5	0	Corrode	Eat	Feed	Food	Swallow
Basque	language isolate	eye	begi	6	0	Arch	Eye	Have Entrance	Hole	Shoot	Sprout
Basque	language isolate	fire	su	10	0	Anger	Battle	Bonfire	Burner	Fire	Flame	Heat	Home	Light	Violently
Basque	language isolate	foot	zango	10	0	Abyss	Calf	Depth	Foot	Frame	Leg	Post	Shaft	Stem	Trunk
Basque	language isolate	give	eman	10	0	Administer	Attendence	Crowd	Designate	Expense	Give	Inclination	Propensity	Set	Yield
Basque	language isolate	go	joan	7	0	Drive	Go	Leave	Passage	Take	Take Away	Travel
Basque	language isolate	good	on	13	0	Beautiful	Beneficial,Profitable	Charity	Favourable	Fine, Nice	Good	Perfect	Possessions	Sense	Suitable, Appropriate, Proper	Support	To Be Good	To Do Good
Basque	language isolate	hand	bosteko	1	0	Hand
Basque	language isolate	head	buru	10	0	Bedstead	Brain Or Mind	Chief,Leader	End	Head	Memory	Origin	Pommel	Tip	Top
Basque	language isolate	hear_listen	entzun	5	0	Attend	Go	Hear	Listen	Obey
Basque	language isolate	heart	bihotz	5	0	Core	Darling	Encouragement	Heart	Inside
Basque	language isolate	hot	bero	9	0	Ardent	Enthusiastic	Enthusiastically	Fever	Heat	Hot	Sultry	Warm	Warmly
Basque	language isolate	human	giza	1	0	Human
Basque	language isolate	I	ni	1	0	I
Basque	language isolate	long	luze	10	0	Duration	Extended	Generous	High,Tall	Late	Length	Long	Prolonged	Slow	Stretched Out
Basque	language isolate	man	gizon	3	0	Human	Man	Man'S
Basque	language isolate	many	asko	7	0	Any Other	Extremely	Funny	Lots Of	Many	Odd,Strange	Very
Basque	language isolate	moon	ilargi	1	0	Moon
Basque	language isolate	mouth	aho	8	0	Articulation	Blade	Crater	Edge	Entrance	Mouth	Oral	Taste
Basque	language isolate	new	berri	6	0	Convert	Fresh	Freshly	New	News	Recently
Basque	language isolate	night	gau	2	0	Night	Nocturnal
Basque	language isolate	not	ez	4	0	Except	Neither	No	Not
Basque	language isolate	old	zahar	3	0	Old	Old People	Stale
Basque	language isolate	one	bat	2	0	A,An	One
Basque	language isolate	person	pertsona	1	0	Person
Basque	language isolate	rain	euri	1	0	Rain
Basque	language isolate	round	biribil	11	0	Ball	Categorical	Circle	Clearly	Complete	Plump	Ring	Round	Roundly	Spherical	Straightforward
Basque	language isolate	say	esan	4	0	Say	Talk,Speak	Tell	Word
Basque	language isolate	see_look	ikusi	11	0	Bear	Call On	Get	Glimpse	Go Though	Look	Pay Attention To	Realize	See	View	Visit
Basque	language isolate	sky	zeru	2	0	Paradise,Heaven	Sky
Basque	language isolate	sleep	lo	2	0	Asleep	Sleep
Basque	language isolate	small	txiki	9	0	Far	Humble Form	Insignificant	Little	Low	Shallow	Short	Small	Young
Basque	language isolate	square	lauki	6	0	Clear	Part	Quadrangular	Quadruplet	Simply	Square
Basque	language isolate	stand	zutik	3	0	Erect	Stand	Upright
Basque	language isolate	stone	harri	1	0	Stone
Basque	language isolate	sun	eguzki	4	0	Solar	Sun	Sunny	Sunshine,Sunlight
Basque	language isolate	that	hori	3	0	That	Which	You
Basque	language isolate	this	hau	1	0	This
Basque	language isolate	three	hiru	1	0	Three
Basque	language isolate	tree	zuhaitz	1	0	Tree
Basque	language isolate	two	bi	2	0	Both	Two
Basque	language isolate	water	ur	2	0	Juice	Water
Basque	language isolate	what	zer	2	0	Something	What
Basque	language isolate	white	zuri	10	0	Cleared Land	False	For You	Target	To You	Wheedling	White	White People	White Wine	Workshy
Basque	language isolate	who	nor	4	0	Each	Someone	Who	Whoerver,Anybody
Basque	language isolate	woman	emakume	3	0	Lady	Woman	Woman'S
Basque	language isolate	you	hi	1	0	You
Bengali	Indo-European	bad	asādhu	4	0	Bad	Corrupt	Debased,Evil, Wicked	Dishonest
Bengali	Indo-European	big	baṛa,baṛo	19	2	Big	Competitive	Elder,Older	Eldest	Elevated,Eminent	Fat	Great,Superior	High	Length	Lengthy	Long	Loud	Magnanimous	Noble	Respectable/ Noble	Rich	Severe	Too Much	Very
Bengali	Indo-European	big	baṛa/ baṛo	1	2	Respectable/ Noble
Bengali	Indo-European	bird	pākhi	4	0	A Spoke (Of A Wheel)	A Step Or Rung Of A Ladder	Bird	Blind (Of A Window)
Bengali	Indo-European	black	asita	3	0	Black	Black Colour	Sky-Coloured
Bengali	Indo-European	blood	rakta	5	0	Blood	Bloodshot Or Reddened	Dyed In Red	Inclined Or Attached	Red
Bengali	Indo-European	bone	hāṛa	4	0	Bone	Inveterate	To The Bones	Utter
Bengali	Indo-European	cold	anuṣṇa	5	2	Cold	Frozen	Lazy	Not Heated	Sluggish
Bengali	Indo-European	cold	hima	7	2	Cold	Coldness	Cool	Dew	Frost	Snow	Winter
Bengali	Indo-European	come	āsā	4	0	Appear, Produce	Come	Come Up	Reach,Arrive
Bengali	Indo-European	die	akkā/ pāoẏā	1	0	Die
Bengali	Indo-European	dog	kukura	1	0	Dog
Bengali	Indo-European	drink	khāoẏā	2	0	Drink	Eat
Bengali	Indo-European	ear	kāna	4	0	Attention	Audition	Ear	Sense Or Power Of Hearing
Bengali	Indo-European	earth_soil	māṭi	6	0	Clay	Dust	Earth	Foothold	Soil	World
Bengali	Indo-European	eat	khāoẏā	2	0	Drink	Eat
Bengali	Indo-European	eye	bāhyendriẏa	4	0	Ear	Eye	Nose	Tongue
Bengali	Indo-European	fire	agni	5	0	Burning Affliction	Digestive Power	Fire	Fire-God	Hunger
Bengali	Indo-European	foot	pāda	3	0	Foot	Leg	Step
Bengali	Indo-European	give	deoẏā	2	0	Confer,Bestow	Give
Bengali	Indo-European	go	yāoẏā	2	0	Go	Move
Bengali	Indo-European	good	uttama	4	0	Best	Delicious	Fire	Good
Bengali	Indo-European	hand	hāta	6	0	Arm	Hand	Influence	Paw	Possession	Used To Measure Length
Bengali	Indo-European	head	mastaka	3	0	Brain Or Mind	Head	Summit
Bengali	Indo-European	hear_listen	śonā	3	0	Hear	Listen	Obey
Bengali	Indo-European	heart	mana	18	0	Attachment	Attention	Attraction	Choice	Consideration	Desire	Devotion	Earnestness	Feeling	Heart	Interest	Memory	Mental State	Mentality	Mind	Mood	Resolve	Sincerity
Bengali	Indo-European	hot	tigma	3	0	Hot	Sharp	Torrid,Violent
Bengali	Indo-European	human	mānaba	3	0	Human	Man	Person,People
Bengali	Indo-European	I	aham	3	0	Arrogance	Ego,Self	I
Bengali	Indo-European	long	lambā	7	0	Boastful,Grandiloquent	High,Tall	Length	Lengthy	Long	Long-Term	Prostrate
Bengali	Indo-European	man	ādami	3	2	Husband	Man	People,Person
Bengali	Indo-European	man	marada	7	2	Heroic Man	Husband	Male	Male Animal	Man	Manly Man	Young Man
Bengali	Indo-European	many	bahu	7	0	Abundant	Long	Lots Of	Many	More Than One	Multi-	Various
Bengali	Indo-European	moon	soma	4	0	Luna	Monday	Moon	The Juice Of Wormwood
Bengali	Indo-European	mouth	bakta	1	0	Mouth
Bengali	Indo-European	new	natuna	8	0	At The Onset	Changed	Fresh	New	New-Born	Newly Bloomed	Novel	Young
Bengali	Indo-European	night	rātri	3	0	Night	Nighttime	Obscurity
Bengali	Indo-European	not	nā	2	0	No	Not
Bengali	Indo-European	old	prabīṇa	6	0	Aged	Elderly	Happy	Old	Skilled,Experienced	Wise
Bengali	Indo-European	one	eka	2	0	An Individual,A Persoon	One
Bengali	Indo-European	person	loka	4	0	Human	Person	The Public	World
Bengali	Indo-European	rain	br̥ṣṭi	3	0	Rain	Rain-Water	Shower
Bengali	Indo-European	round	gola	5	0	Ball	Circle	Round	Round Thing	Spherical
Bengali	Indo-European	say	kahā	4	0	Narrate	Say	Talk,Speak	Tell
Bengali	Indo-European	see_look	dekhā	7	2	Behold	Espy	Look	Notice	See	View	Visit
Bengali	Indo-European	see_look	tākā	2	2	Behold	Look
Bengali	Indo-European	sky	asīma	7	0	Endless	Immense	Infinite	Profound	Sky	Unlimited	Vast
Bengali	Indo-European	sleep	śoẏā	3	0	Go Sleep	Lie Down	Sleep
Bengali	Indo-European	small	choṭṭa	6	0	Little	Petty	Short	Small	Tiny	Young
Bengali	Indo-European	square	catuṣkoṇa	4	0	Rectangle	Rectangular	Square	Square(N)
Bengali	Indo-European	stand	dām̐ṛāno	4	0	Await	Stand	Stand Up	Wait
Bengali	Indo-European	stone	pāṣāṇa	3	0	Hardhearted Man	Stone	Weights
Bengali	Indo-European	sun	arka	7	0	A Ray Or Beam Of Light	Crystal	Light	Sun	Sun-Plant	Sunrays	Swallow-Wort
Bengali	Indo-European	that	oi	4	0	That	There	Used To Express Regret	Yonder
Bengali	Indo-European	this	ithe	3	0	In This, For This	Of This	This
Bengali	Indo-European	three	tri	1	0	Three
Bengali	Indo-European	tree	gācha	3	0	Plant(N)	Tree	Tree-Like Object
Bengali	Indo-European	two	dbi	2	2	Double	Two
Bengali	Indo-European	two	dui	2	2	Both	Two
Bengali	Indo-European	water	puṣkara	4	0	Cloud	Lotus	Tip Of An Elephant'S Trunk	Water
Bengali	Indo-European	what	yat	2	0	What	Whatever
Bengali	Indo-European	white	śukla	4	0	Grey	Hoary	White	White Color
Bengali	Indo-European	who	ke	3	0	What	Which	Who
Bengali	Indo-European	woman	lalanā	3	0	Lady	Wife	Woman
Bengali	Indo-European	you	tumi	1	0	You
Bouyei	Tai-Kadai	bad	waiih	3	0	Bad	Break	Distroy
Bouyei	Tai-Kadai	big	daaih	2	0	Big	Eldest
Bouyei	Tai-Kadai	bird	duezrog	1	0	Bird
Bouyei	Tai-Kadai	black	foonx	2	0	Black	Dark
Bouyei	Tai-Kadai	blood	liad	1	0	Blood
Bouyei	Tai-Kadai	bone	ndagtndos,nods	1	0	Bone
Bouyei	Tai-Kadai	cold	jodt	3	0	Cold	Cool	Cool Down
Bouyei	Tai-Kadai	come	dauc	1	0	Come
Bouyei	Tai-Kadai	die	daail	1	0	Die
Bouyei	Tai-Kadai	dog	duezmal	2	0	Dog	Hanger-On
Bouyei	Tai-Kadai	drink	genl	3	0	Drink	Eat	Smoke
Bouyei	Tai-Kadai	ear	riez	2	0	Ear	Handle(N)
Bouyei	Tai-Kadai	earth_soil	naamh	2	0	Earth	Soil
Bouyei	Tai-Kadai	eat	genl	4	0	Drink	Eat	Live	Smoke
Bouyei	Tai-Kadai	eye	dal	2	0	Eye	Hole
Bouyei	Tai-Kadai	fire	fiz	2	0	Fire	Firewood
Bouyei	Tai-Kadai	foot	dinl	1	0	Foot
Bouyei	Tai-Kadai	give	haec	1	0	Give
Bouyei	Tai-Kadai	go	bail	2	0	Go	Leave
Bouyei	Tai-Kadai	good	ndil	3	0	Beautiful	Good	Kind
Bouyei	Tai-Kadai	hand	fengz	1	0	Hand
Bouyei	Tai-Kadai	head	jauc	2	0	End	Head
Bouyei	Tai-Kadai	hear_listen	roxnyiel	1	0	Hear
Bouyei	Tai-Kadai	heart	agi	2	0	Chest	Heart
Bouyei	Tai-Kadai	hot	ndaadt	3	0	Hot	Sun	Sunlight
Bouyei	Tai-Kadai	human	duezwenz	1	0	Human
Bouyei	Tai-Kadai	I	gul	1	0	I
Bouyei	Tai-Kadai	long	raiz	1	0	Long
Bouyei	Tai-Kadai	man	buxsaail	3	0	Husband	Male	Man
Bouyei	Tai-Kadai	many	laail	2	0	Many	More Than
Bouyei	Tai-Kadai	moon	roonghndianl	2	0	Moon	Moon Light
Bouyei	Tai-Kadai	mouth	bas	1	0	Mouth
Bouyei	Tai-Kadai	new	mos	3	0	Fresh	New	Recent,Up-To-Date
Bouyei	Tai-Kadai	night	hamh	2	0	Evening	Night
Bouyei	Tai-Kadai	not	mobox,miz	2	0	No	Not
Bouyei	Tai-Kadai	old	gaus	1	0	Old
Bouyei	Tai-Kadai	one	idt	1	0	One
Bouyei	Tai-Kadai	person	bux	1	0	Person
Bouyei	Tai-Kadai	rain	wenl	1	0	Rain
Bouyei	Tai-Kadai	round	baux	1	0	Round
Bouyei	Tai-Kadai	say	dianl,gaangc	4	0	Mention	Say	Sing	Talk,Speak
Bouyei	Tai-Kadai	see_look	gauc	2	0	Look	See
Bouyei	Tai-Kadai	sky	dianl	1	0	Sky
Bouyei	Tai-Kadai	sleep	laangx	1	0	Sleep
Bouyei	Tai-Kadai	small	nis	2	0	Get Smaller	Small
Bouyei	Tai-Kadai	square	mianh	2	0	Aspect	Square
Bouyei	Tai-Kadai	stand	ndunl	1	0	Stand
Bouyei	Tai-Kadai	stone	goonerinl	1	0	Stone
Bouyei	Tai-Kadai	sun	ndaadt	3	0	Sun	Sunshine,Sunlight	Warmth Or Heat From The Sun
Bouyei	Tai-Kadai	that	deel	1	0	That
Bouyei	Tai-Kadai	this	nix	2	0	Here	This
Bouyei	Tai-Kadai	three	saaml	1	0	Three
Bouyei	Tai-Kadai	tree	gol	2	0	Tree	Used To Measure Plants
Bouyei	Tai-Kadai	two	ngih	1	0	Two
Bouyei	Tai-Kadai	water	ramx	3	0	Juice	Soup	Water
Bouyei	Tai-Kadai	what	maz	4	0	Anything	How	What	Why
Bouyei	Tai-Kadai	white	haaul	3	0	Get Grey	White	Whitish
Bouyei	Tai-Kadai	who	buxlaez	2	0	Who	Whoerver,Anybody
Bouyei	Tai-Kadai	woman	legmbegt	2	0	Female	Woman
Bouyei	Tai-Kadai	you	mengz	1	0	You
Burmese	Sino-Tibetan	bad	ဆိုးသော	2	0	Bad	Debased,Evil, Wicked
Burmese	Sino-Tibetan	big	ကြီးမားသော	3	0	Big	Great,Superior	Very
Burmese	Sino-Tibetan	bird	ငှက်	2	0	Bird	Fowl
Burmese	Sino-Tibetan	black	အနက်ရောင်	4	0	Black	Dejected,Dismal	Ignorant	Smuggle, Black Market
Burmese	Sino-Tibetan	blood	သှေး	1	0	Blood
Burmese	Sino-Tibetan	bone	ရိုး	6	0	Bone	Continous Thing	Gap, Crevice	Ridge	Stem	Tradition
Burmese	Sino-Tibetan	cold	အအေး	1	0	Cold
Burmese	Sino-Tibetan	come	လာ	1	0	Come
Burmese	Sino-Tibetan	die	သေဆုံး	2	0	Die	Expire
Burmese	Sino-Tibetan	dog	ခှေး	1	0	Dog
Burmese	Sino-Tibetan	drink	သောက်	1	0	Drink
Burmese	Sino-Tibetan	ear	နား	3	0	Ear	Edge	Side, Near By Position
Burmese	Sino-Tibetan	earth_soil	မြေကြီးတပြင်	4	2	Earth	Land	Mud	Soil
Burmese	Sino-Tibetan	earth_soil	မေြ	2	2	Ground	Soil
Burmese	Sino-Tibetan	eat	စားသည်	5	0	Corrode	Disappear	Eat	Embezzle	Take
Burmese	Sino-Tibetan	eye	မျက်လုံး	4	0	Bud	Buttonholes	Eye	Sight,Vision
Burmese	Sino-Tibetan	fire	မီး	3	0	Electricity	Fire	Light
Burmese	Sino-Tibetan	foot	ခြေမ	2	0	Foot	Leg
Burmese	Sino-Tibetan	give	ပေး	3	0	Confer,Bestow	Give	Pay Bills
Burmese	Sino-Tibetan	go	သွား	4	0	Be Partial And Side With	Go	Pass,Go By	Reincarnate
Burmese	Sino-Tibetan	good	ကောင်းသော	2	0	Fine, Nice	Good
Burmese	Sino-Tibetan	hand	လက်	3	0	Arm	Hand	Sleeve
Burmese	Sino-Tibetan	head	ဦးခေါင်းကို	1	0	Head
Burmese	Sino-Tibetan	hear_listen	ကြား	1	2	Hear
Burmese	Sino-Tibetan	hear_listen	နားထောင်	3	2	Inquire	Listen	Obey
Burmese	Sino-Tibetan	heart	burheart	5	2	Abdomen	Breast	Chest	Heart	Master
Burmese	Sino-Tibetan	heart	နှလုံး	5	2	Emotion	Heart	Miss	Spirit, Mind	Wish
Burmese	Sino-Tibetan	hot	ပူသော	1	0	Hot
Burmese	Sino-Tibetan	human	ပုဂ္ဂိုလ်	2	0	Character Or Quality Of Someone	Human
Burmese	Sino-Tibetan	I	ငါ	1	0	I
Burmese	Sino-Tibetan	long	ရှည်	3	0	High,Tall	Lengthy	Long
Burmese	Sino-Tibetan	man	လူယောကျ်ား	2	0	Male	Man
Burmese	Sino-Tibetan	many	များသော	3	0	Many	Plural	Several,Somg
Burmese	Sino-Tibetan	moon	လ	2	0	Month	Moon
Burmese	Sino-Tibetan	mouth	ပါးစပ်	2	0	Mouth	Mouth Of Tool
Burmese	Sino-Tibetan	new	အသစ်	1	0	New
Burmese	Sino-Tibetan	night	ည	1	0	Night
Burmese	Sino-Tibetan	not	မဟုတ်	3	0	Neither	No	Not
Burmese	Sino-Tibetan	old	ဟောင်း	4	0	Ancient	Old	Outdated	Unfresh
Burmese	Sino-Tibetan	one	တစ်	1	0	One
Burmese	Sino-Tibetan	person	လူ	4	0	Burglar	Man	Person	Thief
Burmese	Sino-Tibetan	rain	မိုးရေ	2	0	Distilled Water	Rain
Burmese	Sino-Tibetan	round	ပတ်ပတ်လည်	1	0	Round
Burmese	Sino-Tibetan	say	ပေြာဆို	6	0	Narrate	Remark	Say	Sing	Talk,Speak	Tell
Burmese	Sino-Tibetan	see_look	မြင်	5	2	Far-Sighted	Naissance	Omen,Sign	See	Understand
Burmese	Sino-Tibetan	see_look	ရှာဖေွ	3	2	Look	Research	Seek
Burmese	Sino-Tibetan	sky	မိုးကောင်းကင်	3	0	Paradise,Heaven	Sky	Space
Burmese	Sino-Tibetan	sleep	အိပ်	3	0	Lie Down	No Movement	Sleep
Burmese	Sino-Tibetan	small	သေး	4	0	Little	Small	Tiny	Weak
Burmese	Sino-Tibetan	square	စတုရမ်း （名词）	1	0	Square
Burmese	Sino-Tibetan	stand	ရပ်နေ	2	0	Stand	Stay
Burmese	Sino-Tibetan	stone	ကြောကျ	1	0	Stone
Burmese	Sino-Tibetan	sun	နေ	1	0	Sun
Burmese	Sino-Tibetan	that	ထို	2	0	That	Those
Burmese	Sino-Tibetan	this	ဤ	2	0	These	This
Burmese	Sino-Tibetan	three	သုံး	1	0	Three
Burmese	Sino-Tibetan	tree	သစ်ပင်	1	0	Tree
Burmese	Sino-Tibetan	two	နှစ်	1	0	Two
Burmese	Sino-Tibetan	water	ရေ	3	0	Number,Quantity	Skin	Water
Burmese	Sino-Tibetan	what	အဘယျသို့	1	0	What
Burmese	Sino-Tibetan	white	အဖြူ	1	0	White
Burmese	Sino-Tibetan	who	မည်သူ	2	0	Which	Who
Burmese	Sino-Tibetan	woman	မိန်းမ	3	0	Female	Wife	Woman
Burmese	Sino-Tibetan	you	သငျသညျ	1	0	You
Chinese	Sino-Tibetan	bad	huai4(坏）	6	0	Bad	Bad Idea	Badly	Become Bad	Debased,Evil, Wicked	Useless,Broken
Chinese	Sino-Tibetan	big	da4(大)	6	0	A High Degree	Big	Eldest	Grown-Up,Adult	Used To Emphasize	Used To Show Respect
Chinese	Sino-Tibetan	bird	niao3(鸟)	1	0	Bird
Chinese	Sino-Tibetan	black	hei1（黑）	5	0	Black	Dark	Illegal And Sneaking	Night	Vicious, Malicious
Chinese	Sino-Tibetan	blood	xue4(血)	4	0	Blood	Blood Kinship	Emmenia	Valour
Chinese	Sino-Tibetan	bone	gu3(骨)	3	0	Bone	Mettle	Skeleton
Chinese	Sino-Tibetan	cold	leng3（冷）	8	0	Cold	Cool Down	Desolate	Disappointed	Rare	Surreptitious Or Sudden	Unfriendly, Unwelcoming	Unpopular
Chinese	Sino-Tibetan	come	lai2(来)	12	0	Come	Forthcoming	Handle	Happen	Or So	Since	Used To Indicate A Method And A Goal	Used To Indicate A Purpose	Used To Indicate An Action	Used To Indicate Happened In Near Past	Used To Indicate Possibility	Used To List Reasons After Number
Chinese	Sino-Tibetan	die	si3(死)	7	0	Die	Extremely	Fight Desperately	Impassable	Inflexible	Irreconcilable	Uncompromisingly
Chinese	Sino-Tibetan	dog	gou3(狗)	1	0	Dog
Chinese	Sino-Tibetan	drink	he1(喝)	2	0	Drink	Drink Alcohol
Chinese	Sino-Tibetan	ear	er3(耳)	3	0	Ear	Side, Near By Position	Sth Like Ear
Chinese	Sino-Tibetan	earth_soil	tu3（土) 可能还应该查“地”	7	0	Autochthonic	Dust	Folk	Opium	Rustic	Soil	Territory
Chinese	Sino-Tibetan	eat	chi1(吃)	7	0	Absorb	Cost, Consume	Eat	Eliminate	Endure	Live By	Suffer
Chinese	Sino-Tibetan	eye	yan3(眼)	5	0	Eye	Eyesight	Hole	Key	Used To Measure…
Chinese	Sino-Tibetan	fire	huo3（火）	6	0	Anger	Emergent	Fire	Firearm	Prosperous	Red
Chinese	Sino-Tibetan	foot	脚	4	0	Bottom	Foot	Hammal	Remaining Materials
Chinese	Sino-Tibetan	give	gei3（给）	8	0	Be	For	Give	Towards	Used To Emphasize	Used To Indicate Permission, An Order, A Request, An Invitation, A Wish	Used To Indicate The Addressee Of An Action	Used To Strengthen Imperative Mood
Chinese	Sino-Tibetan	go	qu4（去）	8	2	Continuously	Cut Off	Die	Differ	Go	Leave	The Past	Used To Indicate A Tendency
Chinese	Sino-Tibetan	go	zou3(走)（应该查“去”的吧！！）	10	2	Become	Change	Die	Go	Leak	Leave	Pass Through	Run	Visit	Work, Be Going
Chinese	Sino-Tibetan	good	hao3(好）	15	0	Accomplish	Convenient	Easy	Friendly	Good	Having The Qualities Required	Healthy	Should	Suitable, Appropriate, Proper	Used To Express Questions Or Ask For Advice	Used To Indicate Agreement, Finish, Change Of Topic	Used To Indicate Dissatisfaction	Used To Indicate More In Number Or Time Etc	Used To Indicate Politeness	Very
Chinese	Sino-Tibetan	hand	shou3(手)	6	0	Expert	Hand	Hold	Method	Portable	With One'S Own Hands
Chinese	Sino-Tibetan	head	tou2(头)	12	0	Chief,Leader	Hair Or Hairstyle	Head	Initial,The First	Leading Position	Near	Past,Previous	Remains Of Sth	Side	Start Or End Of A Thing	Top	Used To Measure…
Chinese	Sino-Tibetan	hear_listen	ting1(听)	4	0	Accept One'S Advice/Opinion	At One'S Discretion	Examine A Case	Listen
Chinese	Sino-Tibetan	heart	xin1(心)	4	0	Center	Emotion	Heart	Thought
Chinese	Sino-Tibetan	hot	re4（热）	9	0	Affectionate	Fever	Heat	Heat(N)	Hot	Intense Feeling	Long For	Popular	Trend
Chinese	Sino-Tibetan	human	ren2(人) （应该查“人类”）	8	0	Body Or Consciousness	Character Or Quality Of Someone	Everyone	Grown-Up,Adult	Human	Other People	People With A Specified Profession	Staff
Chinese	Sino-Tibetan	I	wo3(我)	1	0	I
Chinese	Sino-Tibetan	long	chang2(长)	6	0	A Long Time	Be Good At	Excess,Redundant	Length	Long	Merit
Chinese	Sino-Tibetan	man	nan2(男)	2	0	Man	Son
Chinese	Sino-Tibetan	many	duo1(多)	7	0	A High Degree	Many	More	More Than	Most	Unneccessary	Very
Chinese	Sino-Tibetan	moon	yue4（月）	4	0	Month	Monthly	Moon	Sth Like The Moon
Chinese	Sino-Tibetan	mouth	kou3(口)	12	0	Age Of Animal	Blade	Discourse	Entrance	Family Member	Management System	Mouth	Opening	Taste	Tear	Used To Measure…	Wound
Chinese	Sino-Tibetan	new	xin1(新)	7	0	Better Than Before	New	Newly-Married	People Or Thing Appearing Recently	Recent,Up-To-Date	Reform	Unused
Chinese	Sino-Tibetan	night	ye4(夜）	2	0	Night	Used To Measure Time
Chinese	Sino-Tibetan	not	bu4(不)	3	0	No Need	Non-,Used To Compose Adjective	Not
Chinese	Sino-Tibetan	old	jiu4(旧)	5	0	Old	Old Friend	Old Things	Past,Previous	Used
Chinese	Sino-Tibetan	one	yi1(一)	8	0	Another	In Case	Once	One	Same	Single-Minded	The Same Thing	The Whole
Chinese	Sino-Tibetan	person	ren2(人)	8	0	Adult	Body Or Consciousness	Character	Everyone	Other People	People With A Specified Profession	Person	Staff
Chinese	Sino-Tibetan	rain	yu3（雨）	1	0	Rain
Chinese	Sino-Tibetan	round	yuan2(圆)	4	0	Considerate	Mediate	Round	Sth Round
Chinese	Sino-Tibetan	say	shuo1（说）	6	0	Critisize	Doctrine	Explain	Make A Match	Mean	Say
Chinese	Sino-Tibetan	see_look	jian4(见)	6	2	Contact	Have Meeting	Opinion	Refer Sth	See	Show
Chinese	Sino-Tibetan	see_look	kan4(看)	8	2	Dependent On	Diagnose	Look	Look After	Observe	Predict	Treat	Visit
Chinese	Sino-Tibetan	sky	tian1(天)	11	0	A Period Of A Day	Day	Natural	Nature	Overhead	Paradise,Heaven	Season	Sky	Sovereign	Used To Measure Days	Weather
Chinese	Sino-Tibetan	sleep	shui4(睡)	1	0	Sleep
Chinese	Sino-Tibetan	small	xiao3(小)	9	0	Child	Concubine	Despise	For A Short Time	Humble Form	Little	Nearly	Small	Youngest
Chinese	Sino-Tibetan	square	fang1(方)	10	0	Direction	Method	Place	Prescription	Quadratic	Righthearted	Side	Square	Used To Indicate Time	Used To Measure Square Things
Chinese	Sino-Tibetan	stand	zhan4(站)	4	0	Organization	Stand	Station	Stop
Chinese	Sino-Tibetan	stone	shi2（石）	3	0	Stone	Stone Inscription	Stone Needles For Medicine
Chinese	Sino-Tibetan	sun	ri4（日）	7	0	A Period Of Time	Certain Day	Day	Daytime	Every Day	Sun	Used To Calculate Days
Chinese	Sino-Tibetan	that	na4(那)	1	0	That
Chinese	Sino-Tibetan	this	zhe4(这)	2	0	Now	This
Chinese	Sino-Tibetan	three	san1(三)	2	0	Several Times	Three
Chinese	Sino-Tibetan	tree	shu4(树)	3	0	Establish	Plant(N)	Tree
Chinese	Sino-Tibetan	two	er4(二)	3	0	Different	Distracted	Two
Chinese	Sino-Tibetan	water	shui3（水）	6	0	Extra Money	Liquid	River	River,Lake,Sea Etc,Waters	Used To Measure	Water
Chinese	Sino-Tibetan	what	shen2mo0(什么)	4	0	Anything	Something	Used To Express Surprise/Disagreement/Censure Etc	What
Chinese	Sino-Tibetan	white	bai2（白）	13	0	Blank	Clear	Daylight	Despise	Dialect	Funeral-Related	Mistake	Oral Language	Reactionary	Sth White	Vainly	White	Without Cost Or Reward
Chinese	Sino-Tibetan	who	shui2(谁)	4	0	Nobody	Someone	Who	Whoerver,Anybody
Chinese	Sino-Tibetan	woman	nv3(女)	3	0	Daughter	Female	Woman
Chinese	Sino-Tibetan	you	ni3(你)	2	0	Anyone	You
Croatian	Indo-European	bad	loš	6	0	Bad	Cruel	Debased,Evil, Wicked	Dismal	Inferior	Low-Grade
Croatian	Indo-European	big	velik	11	0	Abundant	Big	Bulky	Cavernous	Considerable	Great,Superior	Grown-Up,Adult	Huge,Immense	Large-Scale	Vast	Voluminous
Croatian	Indo-European	bird	ptica	1	0	Bird
Croatian	Indo-European	black	crno	2	0	Black	Darkly,Gloomily
Croatian	Indo-European	blood	krv	7	0	Birth	Blood	Descent	Gore	Life-Blood	Line	Lineage
Croatian	Indo-European	bone	kost	1	0	Bone
Croatian	Indo-European	cold	hladno	5	0	Cold	Coldly	Distant Manner	Indifferent,Unemotional,Insensitive	Unfriendly, Unwelcoming
Croatian	Indo-European	come	doći	3	0	Appear, Produce	Come	Reach,Arrive
Croatian	Indo-European	die	umrijeti	1	0	Die
Croatian	Indo-European	dog	pas	1	0	Dog
Croatian	Indo-European	drink	piti	1	0	Drink
Croatian	Indo-European	ear	uho	2	0	Ear	Handle(N)
Croatian	Indo-European	earth_soil	tlo	1	0	Soil
Croatian	Indo-European	eat	jesti	3	0	Eat	Feed	Have A Bite
Croatian	Indo-European	eye	oko	6	0	Bud	Eye	Hole	Mesh, Lattice	Pip	Point
Croatian	Indo-European	fire	vatra	4	0	Bonfire	Fire	Flame	Flames
Croatian	Indo-European	foot	noga	2	0	Foot	Leg
Croatian	Indo-European	give	dati	13	0	Furnish	Generate	Give	Manufacture	Offer	Produce	Provide	Quote	Render	Report	Submit	Supply	Yield
Croatian	Indo-European	go	ići	2	0	Go	Walk
Croatian	Indo-European	good	dobro	5	0	Abundant	Good Thing	Properly	The Good	Well
Croatian	Indo-European	hand	ruka	2	0	Arm	Hand
Croatian	Indo-European	head	glava	5	0	Chief,Leader	Head	Headpiece	Letterhead	Major,Main
Croatian	Indo-European	hear_listen	čuti/slušaj	3	0	Hear	Learn	Listen
Croatian	Indo-European	heart	srce	1	0	Heart
Croatian	Indo-European	hot	vruć	2	0	Hot	Torrid,Violent
Croatian	Indo-European	human	ljudski	1	0	Human
Croatian	Indo-European	I	ja	2	0	I	Myself
Croatian	Indo-European	long	dugo	5	0	At Great Length	For A Long Time	Long	Over A Long Period	While
Croatian	Indo-European	man	čovjek	3	0	Fellow	Human	Man
Croatian	Indo-European	many	mnogi	4	0	Lots Of	Many	Many People	Not A Few
Croatian	Indo-European	moon	mjesec	2	0	Month	Moon
Croatian	Indo-European	mouth	usta	2	0	Mouth	Trap
Croatian	Indo-European	new	nov	3	0	Fresh	New	Recent,Up-To-Date
Croatian	Indo-European	night	noć	3	0	Night	Nightfall	Nighttime
Croatian	Indo-European	not	ne	2	0	No	Not
Croatian	Indo-European	old	star	6	0	Aged	Ancient	Long-Standing	Old	Traditional	Venerable
Croatian	Indo-European	one	jedan	7	0	A Certain	A Piece Of	Alone	One	Only,Just	Single, Mono-	Some
Croatian	Indo-European	person	osoba	3	0	Character	Individual	Person
Croatian	Indo-European	rain	kiša	2	0	Rain	Rainfall
Croatian	Indo-European	round	krug	2	2	Rotund	Spherical
Croatian	Indo-European	round	okrugao	1	2	Round
Croatian	Indo-European	say	reći	3	0	Remark	Say	Talk,Speak
Croatian	Indo-European	see_look	vidi	2	0	Look	See
Croatian	Indo-European	sky	nebo	3	0	Canopy	Paradise,Heaven	Sky
Croatian	Indo-European	sleep	spavati	2	0	Be Asleep	Sleep
Croatian	Indo-European	small	mali	5	0	Junior	Little	Shorty	Small	Young
Croatian	Indo-European	square	kvadrat	1	0	Square
Croatian	Indo-European	stand	stajati	9	0	Be Idle	Be Upright	Budge	Make Time	Not Move	Stagnate	Stand	Stand Still	Stir
Croatian	Indo-European	stone	kamen	1	0	Stone
Croatian	Indo-European	sun	sunce	2	0	Sun	Sunshine,Sunlight
Croatian	Indo-European	that	da	1	0	That
Croatian	Indo-European	this	ovo	3	0	This	This One	This Thing
Croatian	Indo-European	three	tri	1	0	Three
Croatian	Indo-European	tree	stablo	2	0	Tree	Trunk
Croatian	Indo-European	two	dva	3	0	Deuce	Snake Eyes	Two
Croatian	Indo-European	water	voda	1	0	Water
Croatian	Indo-European	what	što	2	0	What	Which
Croatian	Indo-European	white	bijela	2	0	White	White People
Croatian	Indo-European	who	tko	1	0	Who
Croatian	Indo-European	woman	žena	4	0	Female	Skirt	Wife	Woman
Croatian	Indo-European	you	vas	1	0	You
Czech	Indo-European	bad	špatný (m.), špatná (f.), špatné (n.)	5	0	Bad	Ill	Incompetent	Poor	Wrong
Czech	Indo-European	big	velký	5	0	Big	Great,Superior	High	Intense	Major,Main
Czech	Indo-European	bird	pták	2	0	Bird	Penis
Czech	Indo-European	black	černý	4	0	Black	Dark	Shady	Vicious, Malicious
Czech	Indo-European	blood	krev	3	0	Blood	Character	Descent
Czech	Indo-European	bone	kost	2	0	Bone	Dish
Czech	Indo-European	cold	studený	2	0	Cold	Cool
Czech	Indo-European	come	přijít	9	0	Bring	Come	Cost	Fall Into,Incur,Go As Far As	Find Sth Out	Get,Become,Grow	Happen	Lose	Meet
Czech	Indo-European	die	umřít	1	0	Die
Czech	Indo-European	dog	pes	2	0	Beast	Dog
Czech	Indo-European	drink	pít	4	0	Booze	Drink	Drink Alcohol	Soak
Czech	Indo-European	ear	ucho	4	0	Ear	Greenhorn	Handle(N)	Lug
Czech	Indo-European	earth_soil	půda	4	2	Attic	Ground	Soil	Territory
Czech	Indo-European	earth_soil	země	6	2	Country	Earth	Floor	Ground	Land	Soil
Czech	Indo-European	eat	jíst	1	0	Eat
Czech	Indo-European	eye	oko	5	0	Corn	Eye	Eyesight	Snare	Stitch, Link
Czech	Indo-European	fire	oheň	4	0	Conflagration	Fire	Flame	To Fire
Czech	Indo-European	foot	noha	2	0	Foot	Leg
Czech	Indo-European	give	dát	5	0	Confer,Bestow	Give	Grant	Put,Place	Send
Czech	Indo-European	go	jít	15	0	Be	Be About	Be Concerned	Be Possible	Become	Follow	Get On	Go	Go Well	Join	Lead Into, Look Out	Match, Go With	Set About Doing Sth	Walk	Work, Be Going
Czech	Indo-European	good	dobrý (m.), dobrá (f.), dobré (n.)	6	0	Delicious	Fair	Good	Kind	Reliable	Right
Czech	Indo-European	hand	ruka	3	0	Control	Hand	Handwriting
Czech	Indo-European	head	hlava	7	0	Brain Or Mind	Chief,Leader	Head	Individual	Life	Substance,Chapter	Title
Czech	Indo-European	hear_listen	poslouchat	3	2	Auscultate	Listen	Obey
Czech	Indo-European	hear_listen	slyšet	2	2	Hear	Learn
Czech	Indo-European	heart	srdce	5	0	Center	Chest	Emotion	Heart	Spirit, Mind
Czech	Indo-European	hot	horký	3	0	Burning	Hot	Urgent
Czech	Indo-European	human	člověk	4	0	Human	One	Person,People	You, We
Czech	Indo-European	I	já	3	0	Ego,Self	I	Myself
Czech	Indo-European	long	dlouhý	3	0	Big	High,Tall	Long
Czech	Indo-European	man	muž	2	0	Husband	Man
Czech	Indo-European	many	mnoho	1	0	Many
Czech	Indo-European	moon	měsíc	2	0	Month	Moon
Czech	Indo-European	mouth	ústa	1	0	Mouth
Czech	Indo-European	new	nový (m.), nová (f.), nové (n.)	5	0	Fresh	Modern	New	Recent,Up-To-Date	Unused
Czech	Indo-European	night	noc	1	0	Night
Czech	Indo-European	not	ne	3	0	No	Not	Used To Mark Questions
Czech	Indo-European	old	starý (m.), stará (f.), staré (n.)	8	0	Ancient	Former	Husband	Old	Old-Fashioned	Silly	Skilled,Experienced	Unfresh
Czech	Indo-European	one	jeden (m.), jedna (f.), jedno (n.)	4	0	A Thing Or A Person	One	The Same Thing	The Whole
Czech	Indo-European	rain	déšť	3	0	Rain	Shower	Spray
Czech	Indo-European	round	kulatý (m.), kulatá (f.), kulaté (n.)	2	0	Fat	Round
Czech	Indo-European	say	říkat (未完)	6	0	Call	Declare	Risk	Say	Tell	Think Of
Czech	Indo-European	see_look	dívat se	5	2	Consider	Consult	Look	Regard	Witticism
Czech	Indo-European	see_look	vidět	3	2	Observe	Regard As	See
Czech	Indo-European	sky	nebe	2	0	Paradise,Heaven	Sky
Czech	Indo-European	sleep	spát	1	0	Sleep
Czech	Indo-European	small	malý (m.), malá (f.), malé(n.)	6	0	Insignificant	Short	Slight	Small	Young	Young People
Czech	Indo-European	square	čtvercový (m.), čtvercová (f.), čtvercové (n.)	1	0	Square
Czech	Indo-European	stand	stát	7	0	Be	Be Written	Care For Sb	Cost	Exist	Stand	Support
Czech	Indo-European	stone	kámen	3	0	Jewel	Scale, Tartar	Stone
Czech	Indo-European	sun	slunce	2	0	Sun	Sunshine,Sunlight
Czech	Indo-European	that	tamten, tamta, tamto	2	0	That	That One
Czech	Indo-European	this	ten(m.), ta(f.), to(n.)	2	0	Following	This
Czech	Indo-European	three	tři	1	0	Three
Czech	Indo-European	tree	strom	1	0	Tree
Czech	Indo-European	two	dva (m.), dvě (f.,n.)	2	0	A Pair Of	Two
Czech	Indo-European	water	voda	5	0	Fluid	Lotion	River	River,Lake,Sea Etc,Waters	Water
Czech	Indo-European	what	co	4	0	Since	Used To Express Surprise/Disagreement/Censure Etc	What	Which
Czech	Indo-European	white	bílý	4	0	Blank	Fair-Skinned	White	White People
Czech	Indo-European	who	kdo	1	0	Who
Czech	Indo-European	you	ty	2	0	Sharing	You
Danish	Indo-European	bad	dårligt	3	0	Bad	Ill	Poor
Danish	Indo-European	big	stor	3	0	Big	Great,Superior	High
Danish	Indo-European	bird	fugl	1	0	Bird
Danish	Indo-European	black	sort	4	0	Black	Illegal And Sneaking	Moonlighting	Pessimistic
Danish	Indo-European	blood	blod	1	0	Blood
Danish	Indo-European	bone	knogle	1	0	Bone
Danish	Indo-European	cold	kold	2	0	Cold	Cool
Danish	Indo-European	come	komme	5	0	Add,Put	Come	Get,Have	Pour	Reach,Arrive
Danish	Indo-European	die	dø	1	0	Die
Danish	Indo-European	dog	hund	1	0	Dog
Danish	Indo-European	drink	drikke	1	0	Drink
Danish	Indo-European	ear	øre	1	0	Ear
Danish	Indo-European	earth_soil	jord	4	0	Earth	Ground	Land	Soil
Danish	Indo-European	eat	spise	1	0	Eat
Danish	Indo-European	eye	øje	1	0	Eye
Danish	Indo-European	fire	ild	3	0	Fire	Flare	Light
Danish	Indo-European	foot	fod	1	0	Foot
Danish	Indo-European	give	give	2	0	Give	Yield
Danish	Indo-European	go	gå	7	0	Do	Go	In The Process Of	Leave	Pass,Go By	Run	Walk
Danish	Indo-European	good	godt	4	0	Enjoyable	Good	Rather More Than	Well
Danish	Indo-European	hand	hånd	4	0	Hand	Handle(V)	Hold	People Engaged In Manual Labor
Danish	Indo-European	head	hoved	4	0	Chief,Leader	Head	Major,Main	Top
Danish	Indo-European	hear_listen	høre	2	0	Hear	Listen
Danish	Indo-European	heart	hjerte	1	0	Heart
Danish	Indo-European	hot	hed	1	0	Hot
Danish	Indo-European	human	human	1	0	Human
Danish	Indo-European	I	jeg	1	0	I
Danish	Indo-European	long	lang	3	0	A Long Time	High,Tall	Long
Danish	Indo-European	man	mand	2	0	Husband	Man
Danish	Indo-European	many	mange	2	0	Lots Of	Many
Danish	Indo-European	moon	måne	1	0	Moon
Danish	Indo-European	mouth	mund	1	0	Mouth
Danish	Indo-European	new	ny	5	0	Fresh	New	Newly Arrived	Recent,Up-To-Date	The Newcome
Danish	Indo-European	night	nat	1	0	Night
Danish	Indo-European	not	ikke	3	0	No	Not	Used To Mark Questions
Danish	Indo-European	old	gammel	4	0	Ancient	Former	Old	Used
Danish	Indo-European	one	en	3	0	One	Some Day	Some One
Danish	Indo-European	rain	regn	1	0	Rain
Danish	Indo-European	round	rund	2	0	Generously	Round
Danish	Indo-European	say	sige	2	0	Say	Tell
Danish	Indo-European	see_look	se	5	0	Have The Appearance	Look	Look After	See	Seek
Danish	Indo-European	sky	himmel	2	0	Paradise,Heaven	Sky
Danish	Indo-European	sleep	søvn	1	0	Sleep
Danish	Indo-European	small	lille	4	0	Little	Short	Small	Young
Danish	Indo-European	square	firkant	2	0	Awkward	Square
Danish	Indo-European	stand	stå	3	0	Be Firm	Stand	Stop
Danish	Indo-European	stone	sten	1	0	Stone
Danish	Indo-European	sun	sol	1	0	Sun
Danish	Indo-European	that	den	2	0	That	That Thing
Danish	Indo-European	this	denne	2	0	The Latter	This
Danish	Indo-European	three	tre	1	0	Three
Danish	Indo-European	tree	træ	2	0	Tree	Wood
Danish	Indo-European	two	to	1	0	Two
Danish	Indo-European	water	vand	2	0	River,Lake,Sea Etc,Waters	Water
Danish	Indo-European	what	hvad	3	0	The Thing Or Things That	Used To Emphasize	What
Danish	Indo-European	white	hvid	1	0	White
Danish	Indo-European	who	hvem	1	0	Who
Danish	Indo-European	woman	kvinde	2	0	Female	Woman
Danish	Indo-European	you	du	2	0	You	Your
Dutch	Indo-European	bad	slecht	3	0	Bad	Ill	Poor
Dutch	Indo-European	big	groot	4	0	Big	Great,Superior	Grown-Up,Adult	High
Dutch	Indo-European	bird	vogel	2	0	Bird	Character,Type
Dutch	Indo-European	black	zwart	1	0	Black
Dutch	Indo-European	blood	bloed	1	0	Blood
Dutch	Indo-European	bone	bot	1	0	Bone
Dutch	Indo-European	cold	verkoudheid	1	0	Cold
Dutch	Indo-European	come	komen	6	0	Come	Come From	Get,Become,Grow	Get,Have	Go	Meet
Dutch	Indo-European	die	sterven	1	0	Die
Dutch	Indo-European	dog	hond	1	0	Dog
Dutch	Indo-European	drink	drinken (v)	4	0	Beverage	Drink	Drinking	Sip
Dutch	Indo-European	ear	oor	2	0	Ear	Handle(N)
Dutch	Indo-European	earth_soil	aarde	3	0	Earth	Mould	Soil
Dutch	Indo-European	eat	eten	4	0	Banquet	Eat	Food	Have Dinner
Dutch	Indo-European	eye	oog	2	0	Eye	Point
Dutch	Indo-European	fire	brand	3	0	Blight	Fire	Inflammation
Dutch	Indo-European	foot	voet	3	0	Base	Foot	Relations,Terms
Dutch	Indo-European	give	geven	3	0	Give	Grant	Yield
Dutch	Indo-European	go	Gaan	7	0	Be About	Be Customary, Be Done, Be Possible, Be Allowed	Be In Charge	Become	Go	Leave	Support
Dutch	Indo-European	good	goed	4	0	Good	Right	Sound	Well
Dutch	Indo-European	hand	hand	1	0	Hand
Dutch	Indo-European	head	hoofd	4	0	Brain Or Mind	Chief,Leader	Head	Title
Dutch	Indo-European	hear_listen	luisteren	2	0	Listen	Obey
Dutch	Indo-European	heart	hart	5	0	Core	Courage	Heart	Middle	Spirit, Mind
Dutch	Indo-European	hot	heet	1	0	Hot
Dutch	Indo-European	human	mens	3	0	Creature	Human	Person,People
Dutch	Indo-European	I	ik	2	0	Ego,Self	I
Dutch	Indo-European	long	lang	3	0	Far	High,Tall	Long
Dutch	Indo-European	man	Mens	4	0	Creature	Human	Man	People,Person
Dutch	Indo-European	many	veel	2	0	Many	Often
Dutch	Indo-European	moon	maan	1	0	Moon
Dutch	Indo-European	mouth	mond	3	0	Estuary	Mouth	Muzzle
Dutch	Indo-European	new	nieuw	3	0	Fresh	New	Recent,Up-To-Date
Dutch	Indo-European	night	nacht	1	0	Night
Dutch	Indo-European	not	niet	3	0	Blank	Not	Nothing
Dutch	Indo-European	old	oud	1	0	Old
Dutch	Indo-European	one	een	2	0	A,An	One
Dutch	Indo-European	person	persoon	1	0	Person
Dutch	Indo-European	rain	regen	1	0	Rain
Dutch	Indo-European	round	ronde	2	0	Circuit	Round
Dutch	Indo-European	say	zeggen	9	0	Call	Discuss	Express	Mean	Promise	Prove	Remark	Say	Tell
Dutch	Indo-European	see_look	aanzien	4	0	Aspect	Look	Prestige, Standing	Regard
Dutch	Indo-European	sky	lucht	4	0	Air	Atmosphere	Sky	Smell,Scent
Dutch	Indo-European	sleep	slaap	1	0	Sleep
Dutch	Indo-European	small	klein	1	0	Small
Dutch	Indo-European	square	vierkant	1	0	Square
Dutch	Indo-European	stand	staan	5	0	Be	Be Doing	Become	Insist	Stand
Dutch	Indo-European	stone	steen	2	0	Brick	Stone
Dutch	Indo-European	sun	zon	2	0	Sun	Sunshine,Sunlight
Dutch	Indo-European	that	dat	2	0	That	Those
Dutch	Indo-European	this	dit	2	0	These	This
Dutch	Indo-European	three	drie	1	0	Three
Dutch	Indo-European	tree	boom	6	0	Barrier	Beam	Gate	Punting Pole	Shaft, Pole	Tree
Dutch	Indo-European	two	twee	2	0	Deuce	Two
Dutch	Indo-European	water	water	2	0	Urine	Water
Dutch	Indo-European	what	wat	3	0	How	Some	What
Dutch	Indo-European	white	wit	1	0	White
Dutch	Indo-European	who	wie	3	0	Who	Whoerver,Anybody	Whose
Dutch	Indo-European	woman	vrouw	3	0	Queen	Wife	Woman
Dutch	Indo-European	you	u	1	0	You
English	Indo-European	bad	bad	6	0	Bad	Injured	Regretful	Rotten	Unhappy	Worthless
English	Indo-European	big	big	6	0	Big	Eldest	Generous	Severe	Significant,Important	Successful
English	Indo-European	bird	bird	2	0	A Person Of A Specified Kind	Bird
English	Indo-European	black	black	7	0	Black	Black People	Despair	Desperate	Dirty	Non Milk	Refuse
English	Indo-European	blood	blood	4	0	A Fashionable And Dashing Young Man	Blood	Family Background	Fiery Or Passionate Temperament
English	Indo-European	bone	bone	2	0	Bone	Osteoid
English	Indo-European	cold	cold	4	0	Cold	Indifferent,Unemotional,Insensitive	Not Easy Find	Not Heated
English	Indo-European	come	come	6	0	Be Available In A Specified Form	Come	Happen	Have An Orgasm	Occupy A Specified Position	Pass In A Specified State
English	Indo-European	die	die	4	0	Desire	Die	Die Out	Stop
English	Indo-European	dog	dog	7	0	A Thing Of Low Quality,A Failure	Cause You Trouble For A Long Time	Despicable People	Dog	Follow Sb Closely	Unpleasant People	Used To Name The Dogfish
English	Indo-European	drink	drink	1	0	Drink
English	Indo-European	ear	ear	1	0	Ear
English	Indo-European	earth_soil	earth	4	2	Earth	Earth Wire	Soil	The Underground Lair
English	Indo-European	earth_soil	soil	1	2	Soil
English	Indo-European	eat	eat	1	0	Eat
English	Indo-European	eye	eye	2	0	Eye	Sth Like An Eye
English	Indo-European	fire	fire	4	0	Dismiss From A Job	Fire	Stimulate	To Fire
English	Indo-European	foot	foot	4	0	Bottom	Foot	Foot, Metre	Measure Of Length
English	Indo-European	give	give	9	0	Allow	Carry Out	Compromise	Give	Hold	Pass	Pay Bills	Put Forward	Use Time, Energy Etc For Sth
English	Indo-European	go	go	19	0	Attend	Be Customary, Be Done, Be Possible, Be Allowed	Be Regularly Kept Or Put In A Particular Place	Change	Die	Disappear	Go	Happen	Leave	Pass Ina Specified State	Pass,Go By	Plan,Intend	Sold	Travel	Turn Out	Use A Toilet	Visit	Work, Be Going	Work,Function
English	Indo-European	good	good	6	0	Complete	Enjoyable	Good	Suitable, Appropriate, Proper	Used To Express Extreme Feelings	Virtue
English	Indo-European	hand	hand	7	0	A Set Of Cards	Hand	Hand Of Clock	Pass Or Give	People Engaged In Manual Labor	Sth Like Hand	The Power Direct Others
English	Indo-European	head	head	5	0	Chief,Leader	Globular Plant	Head	Individual	Top
English	Indo-European	hear_listen	hear	1	2	Hear
English	Indo-European	hear_listen	listen	3	2	Accept One'S Advice/Opinion	Listen	Pay Attention To
English	Indo-European	heart	heart	3	0	Heart	Sth Heart-Shaped	The Central Part Of Something
English	Indo-European	hot	hot	9	0	Burning Sensastion	Dangerous	Difficult	Enthusiastic	Hot	Intense Feeling	Knowledgeable Or Skillful	New	Popular
English	Indo-European	human	human	1	0	Human
English	Indo-European	I	I	1	0	I
English	Indo-European	long	long	4	0	A Long Time	All The Time	Long	Want
English	Indo-European	man	man	3	0	Chief,Leader	Man	People,Person
English	Indo-European	many	many	1	0	Many
English	Indo-European	moon	moon	1	0	Moon
English	Indo-European	mouth	mouth	3	0	Entrance	Mouth	Opening
English	Indo-European	new	new	3	0	New	Not Of Long Duration	Recently Acquired, Seen
English	Indo-European	night	night	2	0	Evening	Night
English	Indo-European	not	not	4	0	Do Not	No	Non-,Used To Compose Adjective	Not
English	Indo-European	old	old	5	0	Aged	Former	Old	Old-Fashioned Person	Used To Express Affection
English	Indo-European	one	one	5	0	A Thing Or A Person	One	People In General	The Best/Outstanding One	The Same Thing
English	Indo-European	person	person	2	0	Body	Person
English	Indo-European	rain	rain	1	0	Rain
English	Indo-European	round	round	7	0	Approximately	Integer	Mediate	Perimeter	Round	Spherical	Stage In Process
English	Indo-European	say	say	2	0	Make A Hypothesis	Say
English	Indo-European	see_look	look	5	2	Appearance	Dependent On	Expression	Have The Appearance	Look
English	Indo-European	see_look	see	4	2	Meet	Refer Sth	See	Understand
English	Indo-European	sky	sky	1	0	Sky
English	Indo-European	sleep	sleep	1	0	Sleep
English	Indo-European	small	small	1	0	Small
English	Indo-European	square	square	6	0	An L Shape Or T Shape Instrument	Broad Or Other Things Looks Solid	Fair	Quadratic	Righthearted	Square
English	Indo-European	stand	stand	9	0	Be In Specified State Or Condition	Be Situated In Particular Place Or Position	Cost	Display Stands	Have A Particular Attitude Or Opinion About Sth Or Towards Sb	Set Upright	Stand	Stand Up	Withstand
English	Indo-European	stone	stone	5	0	A Piece Of Stone Shaped For A Purpose	Calculi	Hard Kernels	Stone	Unit Of Measurement
English	Indo-European	sun	sun	3	0	Sun	Sunshine,Sunlight	Warmth Or Heat From The Sun
English	Indo-European	that	that	2	0	That	That Thing
English	Indo-European	this	this	2	0	This	This Degree
English	Indo-European	three	three	1	0	Three
English	Indo-European	tree	tree	3	0	A Thing With Branching Structure	A Wooden Structure	Tree
English	Indo-European	two	two	1	0	Two
English	Indo-European	water	water	3	0	Brilliance Shown By Gems	River,Lake,Sea Etc,Waters	Water
English	Indo-European	what	what	3	0	The Thing Or Things That	Used To Emphasize	What
English	Indo-European	white	white	4	0	White	White People	White Wine	With Milk
English	Indo-European	who	who	1	0	Who
English	Indo-European	woman	woman	1	0	Woman
English	Indo-European	you	you	2	0	Anyone	You
Finnish	Uralic	bad	huono	8	0	Bad	Cheap	Dire	Dirty	Inappropriate	Lame	Weak	Wrong
Finnish	Uralic	big	iso	3	0	Big	Bulky	Great,Superior
Finnish	Uralic	bird	lintu	3	0	Bird	Fowl	Poultry
Finnish	Uralic	black	musta	2	0	Black	Dark
Finnish	Uralic	blood	veri	2	0	Blood	Gore
Finnish	Uralic	bone	luu	1	0	Bone
Finnish	Uralic	cold	kylmä	5	0	Cold	Crude	Dead	Indifferent,Unemotional,Insensitive	Tough
Finnish	Uralic	come	tulla	5	0	Be	Come	Come Over	Descend,Fall	Get,Become,Grow
Finnish	Uralic	die	kuolla	4	0	Demise	Die	Pass	Perish,Wither
Finnish	Uralic	dog	koira	4	0	Dog	Doggy	Doggy Paddle	Hound
Finnish	Uralic	drink	juoda	3	0	Absorb	Cost, Consume	Drink
Finnish	Uralic	ear	korva	4	0	Aural	Ear	Ear Hole	Lug
Finnish	Uralic	earth_soil	maa	6	2	Country	Dirt	Earth	Ground	Land	Soil
Finnish	Uralic	earth_soil	maaperä	3	2	Earth	Ground	Soil
Finnish	Uralic	eat	syödä	5	0	Bite	Cost, Consume	Eat	Food	Live By
Finnish	Uralic	eye	silmä	2	0	Eye	Optic
Finnish	Uralic	fire	palo	1	0	Fire
Finnish	Uralic	foot	jalka	4	0	Foot	Leg	Pedestrian	Stem
Finnish	Uralic	give	antaa	17	0	Account To	Allow	Assign	Confer	Confer,Bestow	Deal	Dole Out	Feed	Give	Give Up	Hand Down	Let	Make,Render	Offer	Pass	Present	Pull
Finnish	Uralic	go	mennä	5	0	Disappear	Go	Leave	Match, Go With	Pass,Go By
Finnish	Uralic	good	hyvä	8	0	Decent	Favourable	Fine, Nice	Going Well	Good	Great	Happy	Skilled,Experienced
Finnish	Uralic	hand	käsi	2	0	Arm	Hand
Finnish	Uralic	head	pää	7	0	Brain Or Mind	Butt	Globular Plant	Head	Heel	Snout	Top
Finnish	Uralic	hear_listen	kuulla	3	2	Hear	Listen	Read
Finnish	Uralic	hear_listen	kuunnella	2	2	Hear	Listen
Finnish	Uralic	heart	sydän	4	0	Breast	Core	Heart	Lampwick
Finnish	Uralic	hot	kuuma	2	0	Enthusiastic	Hot
Finnish	Uralic	human	ihminen	3	0	Human	Man	Person,People
Finnish	Uralic	I	minä	1	0	I
Finnish	Uralic	long	pitkä	3	0	Deep	High,Tall	Long
Finnish	Uralic	man	mies	3	0	Husband	Male	Man
Finnish	Uralic	many	monet	1	0	Many
Finnish	Uralic	moon	kuu	1	0	Moon
Finnish	Uralic	mouth	suu	3	0	Mouth	Ostium	Snout
Finnish	Uralic	new	uusi	4	0	Afresh	Fresh	New	Novel
Finnish	Uralic	night	yö	3	0	Night	Nighttime	Nocturnal
Finnish	Uralic	not	ei	3	0	No	Non-,Used To Compose Adjective	Not
Finnish	Uralic	old	vanha	4	0	Aged	Old	Used	Used Things
Finnish	Uralic	one	yksi	2	0	One	Single, Mono-
Finnish	Uralic	person	henkilö	4	0	Character	Excellent People	Individual	Person
Finnish	Uralic	rain	sade	3	0	Fusillade	Hail	Rain
Finnish	Uralic	round	kierros	7	0	Bout	Circle	Circuit	Cycle	Revolution	Round	Turn
Finnish	Uralic	say	sanoa	5	0	Declare	Mouth	Say	State	Talk,Speak
Finnish	Uralic	see_look	katsoa	3	2	Consider	Look	Look On
Finnish	Uralic	see_look	nähdä	6	2	Behold	Distinguish	Know	Oversee	See	View
Finnish	Uralic	sky	taivas	2	0	Paradise,Heaven	Sky
Finnish	Uralic	sleep	nukkua	3	0	Nap	Roost	Sleep
Finnish	Uralic	small	pieni	7	0	Chop	Dull	Faint	Little	Narrow	Small	Weak
Finnish	Uralic	square	neliö	1	0	Square
Finnish	Uralic	stand	seistä	1	0	Stand
Finnish	Uralic	stone	kivi	5	0	Calculi	Cue Ball	Hard Kernels	Pit	Stone
Finnish	Uralic	sun	aurinko	3	0	Solar	Sun	Sunshine,Sunlight
Finnish	Uralic	that	se	4	0	It,He,She	That	The	This
Finnish	Uralic	this	tämä	2	0	This	This One
Finnish	Uralic	three	kolme	3	0	Three	Three O'Clock	Three Way
Finnish	Uralic	tree	puu	3	0	Timber	Tree	Wood
Finnish	Uralic	two	kaksi	2	0	Two	Two O'Clock
Finnish	Uralic	water	vesi	5	0	Aquatic	Mineral Water	Rheum	Wash	Water
Finnish	Uralic	what	mikä	3	0	That	What	Which
Finnish	Uralic	white	valkoinen	3	0	Blanch	White	White People
Finnish	Uralic	who	kuka	1	0	Who
Finnish	Uralic	woman	nainen	3	0	Female	Lady	Woman
Finnish	Uralic	you	sinä	1	0	You
French	Indo-European	bad	mauvais	8	0	Bad	Harmful	Ill	Inappropriate	Shortcoming	Uneasy-Going	Unlucky	Unpleasant
French	Indo-European	big	grand	6	0	Big	Great,Superior	High	Loud	Many	Wide
French	Indo-European	bird	oiseau	2	0	Bird	Fellow
French	Indo-European	black	noir	9	0	Black	Black People	Dark	Dejected,Dismal	Dirty	Gloomy	Illegal And Sneaking	Pessimism	Ugly
French	Indo-European	blood	sang	2	0	Blood	Descent
French	Indo-European	bone	os	2	0	Bone	Difficulty
French	Indo-European	cold	froid	6	0	Calm	Cold	Cool Color	Cooling	Indifferent,Unemotional,Insensitive	Poikilotherm
French	Indo-European	come	venir	7	0	Appear, Produce	Be Born	Caused By	Come	Get,Become,Grow	Happen	Reach,Arrive
French	Indo-European	die	mourir	3	0	Decrease	Die	Extremely
French	Indo-European	dog	chien	2	0	Bad	Dog
French	Indo-European	drink	boire	4	0	Absorb	Booze	Drink	Listen Attentively
French	Indo-European	ear	oreille	2	0	Ear	Hearing
French	Indo-European	earth_soil	sol	3	2	Ground	Soil	Territory
French	Indo-European	earth_soil	terre	7	2	Clay	Earth	Earth Wire	Field	Land	Place	Soil
French	Indo-European	eat	manger	3	0	Eat	Meal	Squander
French	Indo-European	eye	œil	2	0	Eye	Sight,Vision
French	Indo-European	fire	feu	8	0	Conflagration	Fever	Fire	Firearm	Flame	Intense	Lamplight Of Signal Lamp	To Fire
French	Indo-European	foot	pied	4	0	Bottom	Foot	Paw	Stem
French	Indo-European	give	donner	11	0	Add,Put	Cause	Dedicate	Give	Grant	Hold	Impart	Inform	Make,Render	Pass	Pay Bills
French	Indo-European	go	aller	7	0	Be About	Come On	Develop	Fit	Go	Leave	Say,Act
French	Indo-European	good	bon	11	0	Beneficial,Profitable	Delicious	Fine, Nice	Good	Good Person	Kind	Merit	Really	Skilled,Experienced	Suitable, Appropriate, Proper	Valuable
French	Indo-European	hand	main	2	0	Hand	Palm
French	Indo-European	head	tête	9	0	Brain Or Mind	Chief,Leader	Face	Head	Life	Population	Reason, Calmness	The Top Part	Top
French	Indo-European	hear_listen	écouter	3	2	Listen	Obey	Plan,Intend
French	Indo-European	hear_listen	entendre	6	2	Agree	Be Heared	Hear	Listen	Plan,Intend	Understand
French	Indo-European	heart	cœur	7	0	Breast	Core	Emotion	Heart	Hearts In Card	Sth Heart-Shaped	Stomach
French	Indo-European	hot	chaud	6	0	Enthusiastic	Heat(N)	Hot	Intense	Sexy	Warm
French	Indo-European	human	humain	2	0	Human	Humane
French	Indo-European	I	je	1	0	I
French	Indo-European	long	longue	7	0	Continuous	Far	Length	Long	Long-Term	Many	Wearing Too Long Clothes
French	Indo-European	man	homme	4	0	Fellow	Human	Husband	Man
French	Indo-European	many	beaucoup	4	0	Largely	Many	Too Much	Very
French	Indo-European	moon	lune	1	0	Moon
French	Indo-European	mouth	bouche	3	0	Entrance	Mouth	Opening
French	Indo-European	new	nouveau	3	0	Afresh	New	The Newcome
French	Indo-European	night	nuit	3	0	Dark Night	Night	Nighttime
French	Indo-European	not	non	3	0	No	Not	Used To Express Disappointed Etc
French	Indo-European	old	vieux	5	0	Aged	Ancient	Old	Old People	Unfresh
French	Indo-European	one	un	3	0	A Thing Or A Person	One	The Best/Outstanding One
French	Indo-European	person	personne	2	0	Person	Self
French	Indo-European	rain	pluie	2	0	Rain	Things Falling Like Rain
French	Indo-European	round	rond	7	0	Circle	Coin	Fat	Integral	Normally	Rotund	Round
French	Indo-European	say	dire	6	0	Command	Express	Indicate	Negotiate,Settle	Say	State
French	Indo-European	see_look	regarder	3	2	Face	Look	Pay Attention To
French	Indo-European	see_look	voir	8	2	Consider	Consult	Meet	See	Think	Treat	Visit	Witness
French	Indo-European	sky	ciel	5	0	Blue	God	Paradise,Heaven	Sky	Universe
French	Indo-European	sleep	dormir	2	0	Negative	Sleep
French	Indo-European	small	petit	8	0	Child	Cub	Insignificant	Short	Slowly	Small	Tiny	Young
French	Indo-European	square	carré	3	0	Quadratic	Square	Squarish
French	Indo-European	stand	debout	4	0	Exist	Rise	Stand	Stand Up
French	Indo-European	stone	pierre	3	0	Buildings Made Of Stone	Foundation Stone	Stone
French	Indo-European	sun	Soleil	5	0	Sun	Sun God	Sunflower	Sunshine,Sunlight	The Radiant Image Of The Sun
French	Indo-European	that	ce	3	0	It,He,She	That	This
French	Indo-European	this	ce	3	0	It	That	This
French	Indo-European	three	trois	2	0	Three	Three Things Or Three Persons
French	Indo-European	tree	arbre	2	0	Shaft, Pole	Tree
French	Indo-European	two	deux	3	0	The Second	Two	Two Persons Or Things
French	Indo-European	water	eau	5	0	Mineral Water	River,Lake,Sea Etc,Waters	Secretion	Water	Water Containing Items: Toilet Water, Perfume
French	Indo-European	what	que	1	0	What
French	Indo-European	white	blanc	7	0	Blank	Blank Cheque	Margins	Pure	White	White People	White Wine
French	Indo-European	who	qui	4	0	That One	Which	Who	Whoerver,Anybody
French	Indo-European	woman	femme	3	0	Housemaid	Wife	Woman
French	Indo-European	you	tu	1	0	You
German	Indo-European	bad	schlecht	6	0	Bad	Debased,Evil, Wicked	Difficult	Impolite	Inferior	Unfresh
German	Indo-European	big	groß	8	0	Big	Eldest	Grand	Great,Superior	Great,Superiorly	Grown-Up,Adult	Lengthy	Noble
German	Indo-European	bird	vogel	5	0	Bird	Character	Fellow	Machine	Strange Idea
German	Indo-European	black	schwarz	6	0	Black	Catholicism	Illegal And Sneaking	Non Milk	Ominous	Shady
German	Indo-European	blood	Blut	1	0	Blood
German	Indo-European	bone	Knochen	4	0	Bone	Double-Ended Ring Spanner	Limbs	So And So
German	Indo-European	cold	kalt	2	0	Cold	Unfriendly, Unwelcoming
German	Indo-European	come	kommen	10	0	Attend	Belong	Come	Cost	Get,Become,Grow	Happen	Mention	Order	Reach,Arrive	Start
German	Indo-European	die	sterben	2	0	Die	Extremely
German	Indo-European	dog	Hund	2	0	Dog	Shameless Things
German	Indo-European	drink	trinken	3	0	Drink	Drink Alcohol	Toast
German	Indo-European	ear	Ohr	1	0	Ear
German	Indo-European	earth_soil	Boden	7	2	Attic	Bottom	Floor	Foundation	Ground	Soil	Territory
German	Indo-European	earth_soil	Erde	4	2	Earth	Ground	Soil	World
German	Indo-European	eat	essen	4	0	Banquet	Eat	Food	Meal
German	Indo-European	eye	Auge	3	0	Bud	Eye	Pip
German	Indo-European	fire	Feuer	5	0	Colour And Lustre	Fire	Firepower	Passion	Signal Lamp
German	Indo-European	foot	Fuß	4	0	Base	Bottom	Foot	Leg Of Some Object
German	Indo-European	give	geben	6	0	Act Or Behave	Add,Put	Deal	Give	Pass	Play A Role
German	Indo-European	go	gehen	10	0	Abrade	Accommodate	According To	Attend	Evolve	Go	Head For	Leave	Walk	Work, Be Going
German	Indo-European	good	gut	9	0	Abundant	Best	Easily	Effective	Friendly	Good	Satisfactory	Suitable, Appropriate, Proper	Well
German	Indo-European	hand	Hand	4	0	Arm	Hand	Handball	Punch
German	Indo-European	head	Kopf	8	0	Brain Or Mind	Chief,Leader	Globular Plant	Head	Individual	Population	Title	Top
German	Indo-European	hear_listen	hören	3	2	Accept One'S Advice/Opinion	Hear	Listen
German	Indo-European	hear_listen	zuhören	1	2	Listen
German	Indo-European	heart	Herz	6	0	Center	Courage	Emotion	Heart	Hearts In Card	Sth Heart-Shaped
German	Indo-European	hot	heiß	6	0	Dangerous	Enthusiastic	Fiercely	Hot	Intense	Sexy
German	Indo-European	human	Mensch	2	0	Human	Person,People
German	Indo-European	I	ich	1	0	I
German	Indo-European	long	lang	4	0	For A Long Time	High,Tall	Lengthy	Long
German	Indo-European	man	Mann	4	0	Husband	Male	Man	People,Person
German	Indo-European	many	viele	2	0	Lots Of	Many
German	Indo-European	moon	Mond	3	0	Half-Moon,Lunule	Month	Moon
German	Indo-European	mouth	Mund	2	0	Cracked Hole	Mouth
German	Indo-European	new	neu	5	0	Afresh	Clean	Fresh	New	The Newcome
German	Indo-European	night	Nacht	1	0	Night
German	Indo-European	not	nicht	1	0	Not
German	Indo-European	old	alt	5	0	Ancient	Old	Old Friend	Shabby	The Past
German	Indo-European	one	eins	4	0	One	Same	Some One	Something
German	Indo-European	rain	Regen	2	0	Rain	Shower
German	Indo-European	round	rund	4	0	Approximately	Fat	Full	Round
German	Indo-European	say	sagen	3	0	Mean	Say	Tell
German	Indo-European	see_look	schauen	5	2	Check	Look	Pay Attention To	See	Show
German	Indo-European	see_look	sehen	6	2	Evaluate	Glance	Know	Look	Look After	See
German	Indo-European	sky	Himmel	3	0	Canopy	Paradise,Heaven	Sky
German	Indo-European	sleep	Schlafen	1	0	Sleep
German	Indo-European	small	klein	5	0	Light	Little	Low	Short	Small
German	Indo-European	square	quadratisch	2	0	Quadratic	Square
German	Indo-European	stand	stehen	6	0	Be	Be Finalized	Happen	Set Upright	Stand	Stationedat,Postedto
German	Indo-European	stone	Stein	7	0	Brick	Calculi	Chessman	Grave Stone	Hard Kernels	Piece	Stone
German	Indo-European	sun	Sonne	2	0	Sun	Sunshine,Sunlight
German	Indo-European	that	das	1	0	That
German	Indo-European	this	dies	1	0	This
German	Indo-European	three	drei	1	0	Three
German	Indo-European	tree	Baum	2	0	Mast	Tree
German	Indo-European	two	zwei	1	0	Two
German	Indo-European	water	Wasser	8	0	Mineral Water	Perfume	River,Lake,Sea Etc,Waters	Saliva	Sweat	Tear	Urine	Water
German	Indo-European	what	was	5	0	How	Some	Something	What	Which
German	Indo-European	white	weiß	1	0	White
German	Indo-European	who	wer	4	0	Someone	The Person Who	Who	Whoerver,Anybody
German	Indo-European	woman	Frau	2	0	Wife	Woman
German	Indo-European	you	du	1	0	You
Greek	Indo-European	bad	κακό（kakó）	5	0	Bad	Debased,Evil, Wicked	Harm	Ill	Trouble
Greek	Indo-European	big	μεγάλος(megálos)	5	0	Big	Elder,Older	Great,Superior	Heavy	High
Greek	Indo-European	bird	πουλί（poulí）	1	0	Bird
Greek	Indo-European	black	μαύρος（mávros）	11	0	Black	Brown,Tanned	Dark	Decayed	Dejected,Dismal	Desperate	Gloomy	Grim	Poor	Terrible	Vicious, Malicious
Greek	Indo-European	blood	αίμα（aíma）	1	0	Blood
Greek	Indo-European	bone	οστό（ostó）	1	0	Bone
Greek	Indo-European	cold	κρύο（krýo）	1	0	Cold
Greek	Indo-European	come	έρχομαι（érchomai）	3	0	Come	Fit	Reach,Arrive
Greek	Indo-European	die	πεθαίνω（pethaíno）	2	0	Die	Kill
Greek	Indo-European	dog	σκύλος（skýlos）	2	0	Dog	Dogfish
Greek	Indo-European	drink	ποτό（potó）	1	0	Drink
Greek	Indo-European	ear	αφτί（aftí）	1	0	Ear
Greek	Indo-European	earth_soil	γη（gi）	5	2	Earth	Ground	Land	Soil	World
Greek	Indo-European	earth_soil	έδαφος（édafos）	4	2	Ground	Land	Soil	Territory
Greek	Indo-European	eat	τρώω（tróo）	20	0	Beat	Break One'S Fast	Bug, Pester	Chew	Continue Do	Corrode	Cost, Consume	Destroy	Earn Good Money	Eat	Eat Up,Use Up,Get Through	Embezzle	Exhaust	Fall For	Kill	Miss Out	Oust	Squander	Steal	Swallow
Greek	Indo-European	eye	μάτι（máti）	6	0	Bud	Envy, Evil Eye	Eye	Eyesight	Ring	Spyhole
Greek	Indo-European	fire	Φωτιά（Fotiá）	4	0	Battle	Fire	Flame	Light
Greek	Indo-European	foot	πόδι（pódi）	2	0	Foot	Leg
Greek	Indo-European	give	δίνω（díno）	4	0	Give	Pass	Pay Bills	Sell
Greek	Indo-European	go	πηγαίνω（pigaíno）	4	0	Be	Go	Lead	Work, Be Going
Greek	Indo-European	good	Καλός（Kalós）	6	0	Beneficial,Profitable	Effective	Fine, Nice	Good	Happy	Kind
Greek	Indo-European	hand	χέρι（chéri）	3	0	Arm	Hand	Handle(V)
Greek	Indo-European	head	κεφάλι（kefáli）	4	0	Ball	Bulb	Head	Start Or End Of A Thing
Greek	Indo-European	hear_listen	ακούω（akoúo）	2	0	Hear	Listen
Greek	Indo-European	heart	καρδιά（kardiá）	5	0	Center	Courage	Heart	Middle	Spirit, Mind
Greek	Indo-European	hot	ζεστό（zestó）	1	0	Hot
Greek	Indo-European	human	ανθρώπινος	2	0	Human	Humane
Greek	Indo-European	I	Εγώ(Egó)	1	0	I
Greek	Indo-European	long	μακρύς（makrýs）	1	0	Long
Greek	Indo-European	man	άνδρας（ándras）	2	0	Husband	Man
Greek	Indo-European	many	πολλοί(polloí)	2	0	Lots Of	Many
Greek	Indo-European	moon	φεγγάρι（fengári）	2	0	Moon	Moon Light
Greek	Indo-European	mouth	στόμα（stóma）	1	0	Mouth
Greek	Indo-European	new	νέος（néos）	4	0	Latest	Modern	New	Young
Greek	Indo-European	night	νύχτα（nýchta）	1	0	Night
Greek	Indo-European	not	δεν(den)	1	0	Not
Greek	Indo-European	old	παλαιός（paliós）	2	0	Ancient	Old
Greek	Indo-European	one	ένας（énas）	4	0	A,An	One	Some One	The Same Thing
Greek	Indo-European	person	πρόσωπο（prósopo）	3	0	Character	Face	Person
Greek	Indo-European	rain	βροχή（vrochí）	3	0	Flood,Deluge	Rain	Shower
Greek	Indo-European	round	στρογγυλός（strongylós）	1	0	Round
Greek	Indo-European	say	λέγω（légo）	8	0	Ask	Call	Mean	Recite	Say	Show	Talk,Speak	Tell
Greek	Indo-European	see_look	βλέπω（vlépo）	5	2	Foresee	Judge	Look After	See	Visit
Greek	Indo-European	see_look	ματιά（matiá）	3	2	Glance	Look	View
Greek	Indo-European	sky	ουρανός（ouranós）	3	0	Canopy	Roof	Sky
Greek	Indo-European	sleep	κοιμάμαι	2	0	Lie Dormant	Sleep
Greek	Indo-European	small	μικρός（mikrós）	8	0	Baby	Little	Low	Short	Slight	Small	Young	Younger
Greek	Indo-European	square	τετράγωνο（tetrágono）	1	0	Square
Greek	Indo-European	stand	στέκομαι（stékomai）	4	0	Be	Stand	Stand Up	Stop
Greek	Indo-European	stone	πέτρα（pétra）	1	0	Stone
Greek	Indo-European	sun	ήλιος（ílios）	2	0	Sun	Sunflower
Greek	Indo-European	that	ότι(óti)	1	0	That
Greek	Indo-European	this	αυτό(aftó)	3	0	It	This	This One
Greek	Indo-European	three	τρία（tría）	1	0	Three
Greek	Indo-European	tree	δέντρο（déntro）	1	0	Tree
Greek	Indo-European	two	δύο(dýo)	2	0	Two	Two O'Clock
Greek	Indo-European	water	νερό（neró）	2	0	Rain	Water
Greek	Indo-European	what	τι(ti)	1	0	What
Greek	Indo-European	white	άσπρο（áspro）	1	0	White
Greek	Indo-European	who	ποιός(poiós)	2	0	Which	Who
Greek	Indo-European	woman	γυνα?κα	3	0	Lady	Wife	Woman
Greek	Indo-European	you	εσείς(eseís)	1	0	You
Hausa	Afro-Asiatic	bad	mugu	4	0	Bad	Debased,Evil, Wicked	Madly	Terribly
Hausa	Afro-Asiatic	bird	tsuntsu	1	0	Bird
Hausa	Afro-Asiatic	black	baƙi	4	0	Black	Dark	Negative	Sth Bad
Hausa	Afro-Asiatic	blood	jini	3	0	Blood	Descent	Emmenia
Hausa	Afro-Asiatic	bone	ƙashi	3	0	Bone	Plot Of A Story	Self-Interest
Hausa	Afro-Asiatic	cold	sanyi	3	0	Cold	Slackness	Slowness
Hausa	Afro-Asiatic	come	zo	3	0	Come	Get,Become,Grow	Have An Orgasm
Hausa	Afro-Asiatic	die	mutu	2	0	Become Useless,Worn Out,Broken	Die
Hausa	Afro-Asiatic	dog	kare	2	0	Dog	Insult
Hausa	Afro-Asiatic	drink	sha	6	0	Do A Lot Of Sth,Do Sth Often	Drink	Eat	Smoke	Suffer	Take On Or Use Gasoline
Hausa	Afro-Asiatic	ear	kunne	1	0	Ear
Hausa	Afro-Asiatic	earth_soil	ƙasa	5	0	Country	Earth	Geography	Ground	Soil
Hausa	Afro-Asiatic	eat	ci	7	0	Abrade	Be Effective	Cost, Consume	Eat	Enjoy	Overcome	Win
Hausa	Afro-Asiatic	eye	ido	1	0	Eye
Hausa	Afro-Asiatic	fire	wuta	4	0	Accelerate/Decelerate	Electricity	Fire	Sulfur
Hausa	Afro-Asiatic	foot	ƙafa	6	0	Base	Bottom	Foot	Foot, Metre	Leg	Measure Of Length
Hausa	Afro-Asiatic	give	ba	3	0	Betray	Cause	Give
Hausa	Afro-Asiatic	go	tafi	1	0	Go
Hausa	Afro-Asiatic	good	kyau	3	0	Beauty	Fine Appearance	Good
Hausa	Afro-Asiatic	hand	hannu	7	0	Arm	Control	Hand	Hand Of Clock	Share	Side	Sleeve
Hausa	Afro-Asiatic	head	kai	3	0	Head	Talent	Top
Hausa	Afro-Asiatic	hear_listen	ji	6	0	Fell	Hear	Listen	Smell	Taste	Understand
Hausa	Afro-Asiatic	heart	zuciya	3	0	Courage	Heart	Temper,Anger
Hausa	Afro-Asiatic	hot	zafi	6	0	Anger	Heat	Hemorrhoids	Hot	Intensity	Irritable
Hausa	Afro-Asiatic	human	ɗan-adam	1	0	Human
Hausa	Afro-Asiatic	I	ni	1	0	I
Hausa	Afro-Asiatic	man	namiji	3	0	Male	Man	Masculine
Hausa	Afro-Asiatic	moon	wata	2	0	Month	Moon
Hausa	Afro-Asiatic	mouth	baki	6	0	Beak	Edge	Entrance	Mouth	Opening	Speech
Hausa	Afro-Asiatic	new	sabo	2	0	New	Novice
Hausa	Afro-Asiatic	night	dare	2	0	Eve	Night
Hausa	Afro-Asiatic	not	ba	2	0	No	Not
Hausa	Afro-Asiatic	old	tsoho	1	0	Old
Hausa	Afro-Asiatic	one	ɗaya	3	0	Another	One	Same
Hausa	Afro-Asiatic	rain	ruwan-sama	1	0	Rain
Hausa	Afro-Asiatic	round	zagaya	2	0	Circle	Round
Hausa	Afro-Asiatic	say	ce	4	0	As If	Be Considered As	Say	Tell
Hausa	Afro-Asiatic	see_look	gani	3	0	Look	Opinion	See
Hausa	Afro-Asiatic	sky	sama	4	0	Above	Paradise,Heaven	Sky	Top
Hausa	Afro-Asiatic	sleep	barci	1	0	Sleep
Hausa	Afro-Asiatic	square	murabba'i	2	0	Quadrangular	Square
Hausa	Afro-Asiatic	stand	tsaya	7	0	Be Limited To	Establish	Insist	Nominated	Stand	Stop	Wait
Hausa	Afro-Asiatic	stone	dutse	3	0	Jewel	Mountain	Stone
Hausa	Afro-Asiatic	sun	rana	3	0	Day	Sun	Warmth Or Heat From The Sun
Hausa	Afro-Asiatic	that	wancan	2	0	That	That One
Hausa	Afro-Asiatic	this	wannan	1	0	This
Hausa	Afro-Asiatic	three	uku	1	0	Three
Hausa	Afro-Asiatic	tree	itace	3	0	Firewood	Tree	Wood
Hausa	Afro-Asiatic	two	biyu	4	0	Double	Double Talk	Two	Two-Faced
Hausa	Afro-Asiatic	water	ruwa	6	0	Color	Interest(Money)	Juice	Liquid	Rain	Water
Hausa	Afro-Asiatic	what	me	2	0	What	Why
Hausa	Afro-Asiatic	white	fari	3	0	Positive	Sth Bad	White
Hausa	Afro-Asiatic	who	wa	2	0	Who	Whose
Hausa	Afro-Asiatic	woman	mata	2	0	Female	Woman
Hausa	Afro-Asiatic	you	ka	2	0	You	Your
Hawaiian	Austronesian	bad	ino	7	0	Bad	Commoner	Dirty	Injure	Part	Spoiled	Storm
Hawaiian	Austronesian	big	nui	3	0	Big	Enough	Many
Hawaiian	Austronesian	bird	manu	3	0	Bird	Creature With Wings	Wing Of Kite
Hawaiian	Austronesian	black	ele 'ele	4	0	Black	Cooking Fumes	Dark	Long
Hawaiian	Austronesian	blood	ke koko	1	0	Blood
Hawaiian	Austronesian	bone	iwi	7	0	Bone	Corncob	Long Line	Remnants	Ridge	Shell	Stem
Hawaiian	Austronesian	cold	anu	5	0	Ague,Fever,Etc	Cold	Cool	Coolness	Temperature
Hawaiian	Austronesian	come	hele mai	2	0	Come	Walk
Hawaiian	Austronesian	die	make	9	0	Beaten	Dead	Death	Desire	Die	Extremely	Faint	Kill	Want
Hawaiian	Austronesian	dog	ilio	4	0	A Generic Term For Foreign Quadruped	Cloud	Dog	Supporting Wall Of Wood
Hawaiian	Austronesian	drink	inu	3	0	Beverage	Drink	Drinking
Hawaiian	Austronesian	ear	pepeiao	1	0	Ear
Hawaiian	Austronesian	earth_soil	aina	2	2	Earth	Land
Hawaiian	Austronesian	earth_soil	honua	4	2	Earth	Land	Part	World
Hawaiian	Austronesian	eat	ai	4	0	Eat	Food	Rule	Score
Hawaiian	Austronesian	eye	maka	9	0	Darling	Eye	Eye Of Needle	Lens Of Camera	Mesh, Lattice	Point	Recognition	Sight,Vision	Wound
Hawaiian	Austronesian	fire	ke ahi	1	0	Fire
Hawaiian	Austronesian	foot	wawae	4	0	Dance Step	Foot	Leg	Paw
Hawaiian	Austronesian	give	haawi	6	0	Assign	Deal	Give	Grant	Offer	Present
Hawaiian	Austronesian	go	hele	7	0	Become	Depart	Go	Similar	Tie,Bind	Walk	When
Hawaiian	Austronesian	good	maika'I loa	7	0	Beautiful	Beauty	Benefit	Fine, Nice	Good	Health	Well
Hawaiian	Austronesian	hand	lima	6	0	Arm	Fifth	Finger	Five	Hand	Sleeve
Hawaiian	Austronesian	head	poo	7	0	Depression	End	Father	Head	Head Of A Penis Or Boil	Title	Top
Hawaiian	Austronesian	hear_listen	lohe	4	0	Feel	Hear	Obedient	Obey
Hawaiian	Austronesian	heart	Pu'uwai	2	0	Heart	Sth Heart-Shaped
Hawaiian	Austronesian	hot	wela	3	0	Burned	Heat(N)	Hot
Hawaiian	Austronesian	human	ke kanaka	1	0	Human
Hawaiian	Austronesian	I	I	1	0	I
Hawaiian	Austronesian	long	loihi	4	0	Distence	Height	Length	Long
Hawaiian	Austronesian	man	kane	3	0	Human	Male	Man
Hawaiian	Austronesian	many	helu	3	0	Count	Many	Score
Hawaiian	Austronesian	moon	luna ？？	4	0	Chief,Leader	High	Moon	Upper
Hawaiian	Austronesian	mouth	waha	5	0	Carry On The Back	Mouth	Neck Of A Dress	Opening	Tenon
Hawaiian	Austronesian	new	hou	5	0	Afresh	Fresh	New	Push	Recent,Up-To-Date
Hawaiian	Austronesian	night	pō	6	0	Darkness	Night	Obscure	Obscurity	The Realm Of The Gods	Thick
Hawaiian	Austronesian	not	ʻaʻole	5	0	Be None	Have None	Never	No	Not
Hawaiian	Austronesian	old	ka wa kahiko	2	0	Old	Old People
Hawaiian	Austronesian	one	ekahi	2	0	Once	One
Hawaiian	Austronesian	person	kanaka	5	0	Family	Human Sacrifice	Person	Population	Subject
Hawaiian	Austronesian	rain	ka ua	1	0	Rain
Hawaiian	Austronesian	round	apo. 名词	5	0	Circle	Circuit	Earring	Embrace	Round
Hawaiian	Austronesian	say	aku nei au	2	0	Express	Say
Hawaiian	Austronesian	see_look	ike	7	0	Feel	Greet	Receive Revelations From The Gods	See	Sense	Understand	Vision
Hawaiian	Austronesian	sky	lani	6	0	Heavenly	Kinds Of Flowers	Paradise,Heaven	Sky	Sovereign	Spiritual
Hawaiian	Austronesian	sleep	hiamoe	3	0	Asleep	Fall Asleep	Sleep
Hawaiian	Austronesian	small	uuku	3	0	Little	Small	Tiny
Hawaiian	Austronesian	square	pāho'onui	1	0	Square
Hawaiian	Austronesian	stand	kū	8	0	Alight	Hit	Land	Park	Reach,Arrive	Rise	Stand	Stop
Hawaiian	Austronesian	stone	pohaku	2	0	Stone	To Weight
Hawaiian	Austronesian	sun	lā	8	0	A Sail	Date	Day	Demon	Solar	Sun	Sunny	Warmth Or Heat From The Sun
Hawaiian	Austronesian	this	keia	4	0	The Latter	This	This Person	This Thing
Hawaiian	Austronesian	three	akolu	2	0	Three	Three Times
Hawaiian	Austronesian	tree	laau	7	0	General Name For Canoe End Piece	Lump Or Knot In The Flesh	Medicine	Picture Frame	Plant(N)	Tree	Wood
Hawaiian	Austronesian	two	alua	1	0	Two
Hawaiian	Austronesian	water	kā wai	3	0	Alcohol	Drowsy	Water
Hawaiian	Austronesian	what	ka mea	3	0	The	What	Who
Hawaiian	Austronesian	white	ke'oke'o	4	0	Clear	Proud	White	White Muslin
Hawaiian	Austronesian	who	ka mea	3	0	The	What	Who
Hawaiian	Austronesian	woman	wahine	1	0	Woman
Hawaiian	Austronesian	you	oe	1	0	You
Hebrew	Afro-Asiatic	bad	רַע	7	0	Bad	Dangerous	Debased,Evil, Wicked	Disagreeable	Inferior	Slim	Worthless
Hebrew	Afro-Asiatic	big	גָדוֹל	4	0	Big	Great,Superior	Rich	Significant,Important
Hebrew	Afro-Asiatic	bird	צִפּוֹר	4	0	Bird	Bubble	Fowl	Sparrow
Hebrew	Afro-Asiatic	black	שָׁחוֹר	4	0	Black	Dark	Dejected,Dismal	Gloomy
Hebrew	Afro-Asiatic	blood	דָם	2	0	Blood	Juice
Hebrew	Afro-Asiatic	bone	עֶצֶם	2	0	Bone	Essence
Hebrew	Afro-Asiatic	cold	קַר	2	0	Cold	Cool
Hebrew	Afro-Asiatic	come	בּוֹא	7	0	Come	Come In	Enter	Happen	Reach,Arrive	Realise	Sun Set
Hebrew	Afro-Asiatic	die	מוּת	2	0	Die	Perish,Wither
Hebrew	Afro-Asiatic	dog	כֶּלֶב	1	0	Dog
Hebrew	Afro-Asiatic	drink	ֹשָתֹה	2	0	Be Derided	Drink
Hebrew	Afro-Asiatic	ear	אֹזֶן	2	0	Ear	Handle(N)
Hebrew	Afro-Asiatic	earth_soil	אֶרֶץ	6	0	Country	Earth	Ground	Land	Soil	Territory
Hebrew	Afro-Asiatic	eat	אָכִל	5	0	Be Consumed	Cost, Consume	Destroy	Devour	Eat
Hebrew	Afro-Asiatic	eye	עַיִן	6	0	Aperture	Appearance	Bud	Eye	Hole	Sparkle
Hebrew	Afro-Asiatic	fire	אֵשׁ	3	0	Anger	Fire	Heat
Hebrew	Afro-Asiatic	foot	רֶגֶל	4	0	Base	Bottom	Foot	Leg
Hebrew	Afro-Asiatic	give	נָתַן	7	0	Allow	Give	Grant	Make,Render	Put,Place	Transfer,Transmit	Yield
Hebrew	Afro-Asiatic	go	הָלַך	7	0	Continue	Depart	Die	Disappear	Go	Leave	Walk
Hebrew	Afro-Asiatic	good	טוֹב	9	0	Beautiful	Cute,Lovely	Enjoyable	Fair	Good	Happy	Kind	Valuable	Well-Behaved
Hebrew	Afro-Asiatic	hand	יָד	10	0	Arm	Fold	Hand	Hand Of Clock	Handle(V)	Journal Of Machine	Place	Power	Share	Stem Of Fruit
Hebrew	Afro-Asiatic	head	רֹאשׁ	8	0	Best	Capital Towns	Chief,Leader	Head	Part	The Start	Top	Tributary
Hebrew	Afro-Asiatic	hear_listen	ֹשָמֹעַ	7	0	Hear	Learn	Lend An Ear	Listen	Obey	Pay Attention To	Understand
Hebrew	Afro-Asiatic	heart	לֵב	8	0	Center	Chest	Core	Heart	Middle	Spirit, Mind	Thought	Will
Hebrew	Afro-Asiatic	hot	חַם	2	0	Hot	Warm
Hebrew	Afro-Asiatic	human	אֶנוֹשִׁי	4	0	Human	Humane	Humanitarian	Kind
Hebrew	Afro-Asiatic	I	אֲנִי	2	0	Ego,Self	I
Hebrew	Afro-Asiatic	long	אָרֹך	1	0	Long
Hebrew	Afro-Asiatic	man	אָדָם	4	0	Human	Man	People,Person	Someone
Hebrew	Afro-Asiatic	many	רַבִּים	2	0	Major	Many
Hebrew	Afro-Asiatic	moon	יָרֵחַ	2	2	Moon	Satellite
Hebrew	Afro-Asiatic	moon	לְבָנָה	1	2	Moon
Hebrew	Afro-Asiatic	mouth	פֶּה	6	0	Blade	Extremity	Mouth	Orifice	Speech	Womb
Hebrew	Afro-Asiatic	new	חָדָשׁ	2	0	Fresh	New
Hebrew	Afro-Asiatic	night	לַיְלָה	3	0	Darkness	Night	Suffering
Hebrew	Afro-Asiatic	not	אֵין	5	0	Else	No	Not	There Is No	There Is Not
Hebrew	Afro-Asiatic	old	זָקֵן	7	0	Aged	Chief,Leading	Elder	Grandfather	Old	Old People	Senior Member
Hebrew	Afro-Asiatic	one	אֶחָד	5	0	Intial, The First	One	Single, Mono-	Some	Some One
Hebrew	Afro-Asiatic	person	אָדָם	5	0	Human	Humanity	Man	Person	Someone
Hebrew	Afro-Asiatic	rain	רָבִיב	3	0	Droplet	Rain	Shower
Hebrew	Afro-Asiatic	round	עָגוֹל	3	0	Cycle	Rotund	Round
Hebrew	Afro-Asiatic	say	אָמַר	7	0	Command	Mean	Name	Promise	Say	Tell	Think
Hebrew	Afro-Asiatic	see_look	רֵאָה	4	0	Favour	Look	See	Understand
Hebrew	Afro-Asiatic	sky	שָׁמַיִם	3	0	God	Paradise,Heaven	Sky
Hebrew	Afro-Asiatic	sleep	יָֹשֹן	3	0	Fall Asleep	Go Sleep	Sleep
Hebrew	Afro-Asiatic	small	קָטָן	5	0	Baby	Insignificant	Poor	Small	Young
Hebrew	Afro-Asiatic	square	רִבּוּעַ	2	0	Quadrangular	Square
Hebrew	Afro-Asiatic	stand	עָמֹד	10	0	Attend	Happen	Insist	Intend To,Be About To	Remain	Rise	Stand	Stand Up	Stay	Stop
Hebrew	Afro-Asiatic	stone	אֶבֶן	5	0	Jewel	Precious Stone	Stone	Weight	Weights
Hebrew	Afro-Asiatic	sun	חַמָה	4	2	Fever	Summer	Sun	Warmth Or Heat From The Sun
Hebrew	Afro-Asiatic	sun	שֶׁמֶשׁ	4	2	Bright Day	God	Happiness	Sun
Hebrew	Afro-Asiatic	that	זֶה	2	0	That	This
Hebrew	Afro-Asiatic	this	זֶה	2	0	That	This
Hebrew	Afro-Asiatic	three	שְׁלשָׁה	1	0	Three
Hebrew	Afro-Asiatic	tree	עֵץ	3	0	Shaft, Pole	Timber	Tree
Hebrew	Afro-Asiatic	two	שְׁנַיִם	1	0	Two
Hebrew	Afro-Asiatic	water	מַיִם	1	0	Water
Hebrew	Afro-Asiatic	what	מַה	8	0	How	How Much	Some	Something	What	Whatever	Which	Why
Hebrew	Afro-Asiatic	white	לָבָן	3	0	Silver Coin	White	White Of Eyes
Hebrew	Afro-Asiatic	who	מִי	3	0	The Person Who	Who	Whoerver,Anybody
Hebrew	Afro-Asiatic	woman	אִשָׁה	5	0	Each Other	Every One	Female	Wife	Woman
Hebrew	Afro-Asiatic	you	אַתָה	1	0	You
Hindi	Indo-European	bad	बुरा	7	0	Bad	Dirty	Ill	Negative	Rotten	Ugly	Useless,Broken
Hindi	Indo-European	big	बड़े（bade）	3	0	Big	Great,Superior	Major,Main
Hindi	Indo-European	bird	पक्षी（pakshee）	1	0	Bird
Hindi	Indo-European	black	काली（kaalee）	2	0	Black	Dark
Hindi	Indo-European	blood	रक्त（rakt）	3	0	Attached	Blood	Red
Hindi	Indo-European	bone	हड्डी（haddee）	2	0	Bone	Mortification
Hindi	Indo-European	cold	सर्दी（sardee）	2	0	Cold	Winter
Hindi	Indo-European	come	आइए（aaie）	1	0	Come
Hindi	Indo-European	die	मरना（marana）	3	0	Decrease	Demise	Die
Hindi	Indo-European	dog	कुत्ता（kutta）	1	0	Dog
Hindi	Indo-European	drink	पेय（pey）	4	0	Absorb	Conceal A Secret	Drink	Smoke
Hindi	Indo-European	ear	कान（kaan）	1	0	Ear
Hindi	Indo-European	earth_soil	मिट्टी（mittee）	4	0	Clay	Dirt	Mess	Soil
Hindi	Indo-European	eat	खाना खा लो（khaana kha lo）	1	0	Eat
Hindi	Indo-European	eye	आंख（aankh）	3	0	Eye	Eye Of Needle	Sight,Vision
Hindi	Indo-European	fire	आग（aag）	3	0	Appetite	Fire	God Of Fire
Hindi	Indo-European	foot	पैर（pair）	3	0	Foot	Pace	Step
Hindi	Indo-European	give	देना（dena）	4	0	Afford	Confer	Give	Grant
Hindi	Indo-European	go	चले जाओ（chale jao）	3	0	Continue	Go	Walk
Hindi	Indo-European	good	अच्छा（achchha）	6	0	Fine, Nice	Good	Healthy	Lucky	Useful	Well
Hindi	Indo-European	hand	हाथ（haath）	4	0	Flipper	Foot, Paw	Hand	Paddy
Hindi	Indo-European	head	सिर（sir）	2	0	Coconut	Head
Hindi	Indo-European	hear_listen	बात सुनो（baat suno）	1	2	Listen
Hindi	Indo-European	hear_listen	सुनो（suno）	1	2	Hear
Hindi	Indo-European	heart	दिल（dil）	2	0	Heart	Master
Hindi	Indo-European	hot	गरम（garam）	4	0	Burning	Hot	Warm	Woolen
Hindi	Indo-European	human	मानव	2	0	Human	Man
Hindi	Indo-European	I	मैं（main）	1	0	I
Hindi	Indo-European	long	लंबा（lamba）	3	0	High,Tall	Lengthy	Long
Hindi	Indo-European	man	आदमी（aadamee）	6	0	Fellow	Grown-Up,Adult	Human	Husband	Man	People,Person
Hindi	Indo-European	many	अनेक（anek）	3	0	Many	More Than One	Several,Somg
Hindi	Indo-European	moon	चांद（chaand）	1	0	Moon
Hindi	Indo-European	mouth	मुंह（munh）	4	0	Entrance	Face	Forepart	Mouth
Hindi	Indo-European	new	नया（naya）	3	0	Modern	New	Recent,Up-To-Date
Hindi	Indo-European	night	रात（raat）	2	0	Night	Nighttime
Hindi	Indo-European	not	नहीं（nahin）	2	0	No	Not
Hindi	Indo-European	old	पुराना（puraana）	5	0	Former	Long-Standing	Old	Outdated	Used
Hindi	Indo-European	one	एक（ek）	3	0	Anyone	One	Single, Mono-
Hindi	Indo-European	person	व्यक्ति（vyakti）	3	0	Individual	Person	Population
Hindi	Indo-European	rain	बारिश（baarish）	2	0	Rain	Rainfall
Hindi	Indo-European	round	गोल（gol）	3	0	Cycle	Round	Spherical
Hindi	Indo-European	say	कहना（kahana）	6	0	Express	Pour Out	Report	Say	State	Tell
Hindi	Indo-European	see_look	देख（dekh）	1	2	See
Hindi	Indo-European	see_look	देखना（dekhana）	5	2	Behold	Look	Observe	See	View
Hindi	Indo-European	sky	आकाश（aakaash）	2	0	Sky	Space
Hindi	Indo-European	sleep	नींद（neend）	3	0	Dream	Shut Eye	Sleep
Hindi	Indo-European	small	छोटा（chhota）	4	0	Junior	Little	Narrow	Small
Hindi	Indo-European	square	चौकोर（chaukor）	5	0	Fair	Quadrangular	Righthearted	Square	Straightforward
Hindi	Indo-European	stand	खड़ा होना	2	0	Stand	Unbend
Hindi	Indo-European	stone	पत्थर（patthar）	2	0	Callous	Stone
Hindi	Indo-European	sun	रवि（ravi）	1	0	Sun
Hindi	Indo-European	that	उस（us）	2	0	It,He,She	That
Hindi	Indo-European	this	इस（is）	2	0	It	This
Hindi	Indo-European	three	तीन（teen）	1	0	Three
Hindi	Indo-European	tree	पेड़（ped）	1	0	Tree
Hindi	Indo-European	two	दो（do）	2	0	The Second	Two
Hindi	Indo-European	water	पानी（paanee）	2	0	Riverain	Water
Hindi	Indo-European	what	क्या（kya）	1	0	What
Hindi	Indo-European	white	सफेद（saphed）	3	0	Silvery	White	White-Haired
Hindi	Indo-European	who	कौन（kaun）	3	0	What	Which	Who
Hindi	Indo-European	woman	महिला	3	0	Female	Lady	Woman
Hindi	Indo-European	you	आप（aap）	2	0	Oneself	You
Hungarian	Uralic	bad	rossz	9	0	Bad	Debased,Evil, Wicked	Harmful	Inadequate	Inappropriate	Inconvenient	Poor	Useless,Broken	Wrong
Hungarian	Uralic	big	nagy	4	0	Big	Great,Superior	Grown-Up,Adult	High
Hungarian	Uralic	bird	madár	1	0	Bird
Hungarian	Uralic	black	fekete	3	0	Black	Dark	Dusky
Hungarian	Uralic	blood	vér	1	0	Blood
Hungarian	Uralic	bone	csont	3	0	Bone	Mistake	Osteoid
Hungarian	Uralic	cold	hideg	2	0	Cold	Indifferent,Unemotional,Insensitive
Hungarian	Uralic	come	jön	13	0	Be Descended	Be Drawn	Catch,Contract	Come	Come From	Come Out	Cost	Descend,Fall	Flow	Forthcoming	Get,Have	Reach,Arrive	Want
Hungarian	Uralic	die	meghal	1	0	Die
Hungarian	Uralic	dog	kutya	1	0	Dog
Hungarian	Uralic	drink	ital	2	0	Beverage	Drink
Hungarian	Uralic	ear	fül	4	0	Blurb	Ear	Flap	Handle(N)
Hungarian	Uralic	earth_soil	föld	3	2	Earth	Ground	Land
Hungarian	Uralic	earth_soil	talaj	2	2	Ground	Soil
Hungarian	Uralic	eat	eszik	2	0	Eat	Feed
Hungarian	Uralic	eye	szem	6	0	Eye	Gaze	Grain	Grain, Speck, Particle	Sight,Vision	Stitch, Link
Hungarian	Uralic	fire	Tűz	3	0	Enthusiasm	Fire	Heat
Hungarian	Uralic	foot	láb	4	0	Foot	Leg	Pier	Support
Hungarian	Uralic	give	odaad	2	0	Give	Pass
Hungarian	Uralic	go	megy	6	0	Continue	Go	Head For	Pass,Go By	Step	Travel
Hungarian	Uralic	good	jó	10	0	Beneficial,Profitable	Delicious	Diligent	Effective	Fertile	Fine, Nice	Fresh	Good	Honest	Suitable, Appropriate, Proper
Hungarian	Uralic	hand	kéz	1	0	Hand
Hungarian	Uralic	head	fej	5	0	Bulb	Chief,Leader	Head	Start Or End Of A Thing	Top
Hungarian	Uralic	hear_listen	hall	3	2	Be Told	Hear	Learn
Hungarian	Uralic	hear_listen	hallgat	2	2	Listen	Listen In
Hungarian	Uralic	heart	szív	2	0	Center	Heart
Hungarian	Uralic	hot	forró	2	0	Enthusiastic	Hot
Hungarian	Uralic	human	ember	4	0	Human	Man	One	Person,People
Hungarian	Uralic	I	én	3	0	I	My	Myself
Hungarian	Uralic	long	hosszú	3	0	High,Tall	Lanky	Long
Hungarian	Uralic	man	Férfi	2	0	Male	Man
Hungarian	Uralic	many	sok	1	0	Many
Hungarian	Uralic	moon	hold	3	0	Half-Moon,Lunule	Moon	Satellite
Hungarian	Uralic	mouth	száj	4	0	Lips	Mouth	Muzzle	Opening
Hungarian	Uralic	new	új	5	0	Fresh	Modern	New	Recent,Up-To-Date	Unused
Hungarian	Uralic	night	éjszaka	1	0	Night
Hungarian	Uralic	not	nem	4	0	Be Not	No	Non-,Used To Compose Adjective	Not
Hungarian	Uralic	old	régi	7	0	Ancient	Exhausted	Former	Late	Long-Standing	Old	Past,Previous
Hungarian	Uralic	one	egy	3	0	A,An	One	The Same Thing
Hungarian	Uralic	person	személy	2	0	Individual	Person
Hungarian	Uralic	rain	eső	2	0	Falling,Dropping	Rain
Hungarian	Uralic	round	kerek	3	0	Cycle	Flat	Round
Hungarian	Uralic	say	mond	6	0	Call	Declare	Express	Pronounce	Say	Tell
Hungarian	Uralic	see_look	lát	5	2	Consider	Find	Regard	See	Think
Hungarian	Uralic	see_look	néz	1	2	Look
Hungarian	Uralic	sky	ég	3	0	Burn,Flame	Paradise,Heaven	Sky
Hungarian	Uralic	sleep	alvás	1	0	Sleep
Hungarian	Uralic	small	kis	3	0	Little	Short	Small
Hungarian	Uralic	square	négyzetes	2	0	Quadratic	Square
Hungarian	Uralic	stand	áll	2	0	Stand	Stop
Hungarian	Uralic	stone	kő	3	0	Calculi	Jewel	Stone
Hungarian	Uralic	sun	nap	3	0	Day	Sun	Sunshine,Sunlight
Hungarian	Uralic	that	hogy	1	0	That
Hungarian	Uralic	this	ez	2	0	That	This
Hungarian	Uralic	three	három	1	0	Three
Hungarian	Uralic	tree	fa	2	0	Tree	Wood
Hungarian	Uralic	two	kettő	2	0	Both	Two
Hungarian	Uralic	water	víz	1	0	Water
Hungarian	Uralic	what	mi	3	0	That	What	Which
Hungarian	Uralic	white	fehér	2	0	Clear	White
Hungarian	Uralic	who	ki	1	0	Who
Hungarian	Uralic	woman	nő	2	0	Female	Woman
Hungarian	Uralic	you	te	2	0	You	Your
Icelandic	Indo-European	bad	vondur	5	0	Angry	Bad	Debased,Evil, Wicked	In Bad Shape	Poor
Icelandic	Indo-European	big	stór	4	0	Big	Great,Superior	High	Significant,Important
Icelandic	Indo-European	bird	skvís/a	1	0	Bird
Icelandic	Indo-European	black	svart/ur	1	0	Black
Icelandic	Indo-European	blood	blóð	1	0	Blood
Icelandic	Indo-European	bone	bein	1	3	Bone
Icelandic	Indo-European	bone	hnút/a	2	3	Biting Remark	Bone
Icelandic	Indo-European	bone	legg/ur	3	3	Bone	Leg	Stem
Icelandic	Indo-European	cold	kaldur	1	0	Cold
Icelandic	Indo-European	come	koma	4	0	Come	Get Somewhere	Get,Have	Reach,Arrive
Icelandic	Indo-European	die	and/a	3	4	Breathe	Die	Expire
Icelandic	Indo-European	die	deyja	3	4	Die	Faint	Go Out
Icelandic	Indo-European	die	drepa	2	4	Die	Kill
Icelandic	Indo-European	die	spring/a	5	4	Be Exhausted	Crack	Die	Explode	Split
Icelandic	Indo-European	dog	hund/ur	2	0	Dog	Electric Light On A Long Line
Icelandic	Indo-European	drink	drekk/a	1	0	Drink
Icelandic	Indo-European	ear	eyr/a	2	0	Ear	Handle(N)
Icelandic	Indo-European	earth_soil	jörð	6	2	Earth	Estate	Farm	Ground	Landholding	Soil
Icelandic	Indo-European	earth_soil	land	4	2	Country	Earth	Estate	Land
Icelandic	Indo-European	eat	borð/a	1	0	Eat
Icelandic	Indo-European	eye	aug/a	1	0	Eye
Icelandic	Indo-European	fire	brun/i	2	0	Burn	Fire
Icelandic	Indo-European	foot	fet	2	3	Foot	Step
Icelandic	Indo-European	foot	fót/ur	2	3	Foot	Leg
Icelandic	Indo-European	foot	löpp	2	3	Foot	Paw
Icelandic	Indo-European	give	gefa	5	0	Deal	Deal The Cards	Give	Give In Marriage	Pass
Icelandic	Indo-European	go	fara	9	0	End	Fit	Go	Handle(V)	Leave	Move	Start	Travel	Treat
Icelandic	Indo-European	good	góð/ur	8	0	Considerable	Easy	Fine, Nice	Good	In Good Shape	Kindly	Recovered	Well-Behaved
Icelandic	Indo-European	hand	hönd	2	2	Hand	Side
Icelandic	Indo-European	hand	lúk/a	2	2	Hand	Handful
Icelandic	Indo-European	head	koll/ur	3	0	Crown	Head	Stool
Icelandic	Indo-European	hear_listen	heyr/a	3	3	Be Heared	Hear	Listen
Icelandic	Indo-European	hear_listen	hlust/a	1	3	Listen
Icelandic	Indo-European	hear_listen	hlý/ða	4	3	Be Fitting	Hear	Listen	Obey
Icelandic	Indo-European	heart	hug/ur	7	0	Desire	Enthusiasm	Heart	Interest	Mind	Soul	Thought
Icelandic	Indo-European	hot	heit/ur	2	0	Hot	Warm
Icelandic	Indo-European	human	maður	8	0	Human	Husband	Individual	Man	One	Person,People	Piece (In Chess)	You
Icelandic	Indo-European	I	ég	1	0	I
Icelandic	Indo-European	long	lang/ur	2	0	High,Tall	Long
Icelandic	Indo-European	man	karl	5	0	Chief,Leader	Human	Male	Man	Old Man
Icelandic	Indo-European	many	margur	3	2	Lots Of	Many	Many Things
Icelandic	Indo-European	many	mikill	2	2	Big	Great
Icelandic	Indo-European	moon	mán/i	1	0	Moon
Icelandic	Indo-European	mouth	kjaft/ur	3	0	Head	Jaws	Mouth
Icelandic	Indo-European	new	fersk/ur	3	0	Energetic	Fresh	New
Icelandic	Indo-European	night	nótt	1	0	Night
Icelandic	Indo-European	not	ei	1	0	Not
Icelandic	Indo-European	old	aldraður	2	0	Aged	Old
Icelandic	Indo-European	one	einn	3	0	A Certain	One	Same
Icelandic	Indo-European	person	persón/a	2	2	Character	Person
Icelandic	Indo-European	person	sál	3	2	Mind	Person	Soul
Icelandic	Indo-European	rain	regn	1	0	Rain
Icelandic	Indo-European	round	kringlóttur	1	0	Round
Icelandic	Indo-European	say	kveða	4	2	Chant	Compose	Say	Say Of Oneself
Icelandic	Indo-European	say	segja	5	2	Bid	Declare	Order	Say	Tell
Icelandic	Indo-European	see_look	at·hug/a	4	5	Look	Look Into	Notice	Observe
Icelandic	Indo-European	see_look	gá	3	5	Check	Have A Look	Look
Icelandic	Indo-European	see_look	horf/a	2	5	Face	Look
Icelandic	Indo-European	see_look	líta	3	5	Glance	Look	See
Icelandic	Indo-European	see_look	sjá	4	5	See	Spot	Think	Understand
Icelandic	Indo-European	sky	loft	4	0	Air	Attic	Ceiling	Sky
Icelandic	Indo-European	sleep	hvíl/a	3	0	Lie Down	Rest	Sleep
Icelandic	Indo-European	small	lít/ill	4	0	Insignificant	Little	Short	Small
Icelandic	Indo-European	square	fer·hyrndur	2	0	Quadrangular	Square
Icelandic	Indo-European	stand	standa	5	0	Be Situated	Be Standing	Be Written	Last(V)	Stand
Icelandic	Indo-European	stone	stein/n	1	0	Stone
Icelandic	Indo-European	sun	sól	1	0	Sun
Icelandic	Indo-European	that	þessi	2	0	That	This
Icelandic	Indo-European	this	þessi	1	0	This
Icelandic	Indo-European	three	þrír	1	0	Three
Icelandic	Indo-European	tree	tré	3	0	Beam	Tree	Wood
Icelandic	Indo-European	two	tveir	1	0	Two
Icelandic	Indo-European	water	vatn	2	0	River,Lake,Sea Etc,Waters	Water
Icelandic	Indo-European	what	hver	5	0	Each	Every	What	Which	Who
Icelandic	Indo-European	white	hvítur	1	0	White
Icelandic	Indo-European	who	hver	5	0	Each	Every	What	Which	Who
Icelandic	Indo-European	woman	kon/a	2	0	Wife	Woman
Icelandic	Indo-European	you	þú	1	0	You
Indonesia		bad	buruk	4	0	Bad	Old	Ugly	Useless,Broken
Indonesia		big	besar	12	0	Big	Dense	Difficult Surmount	Extreme	Great,Superior	Grow	Grown-Up,Adult	Measurement	Powerful	Strong	Very	Wide
Indonesia		bird	burung	3	0	Bird	Penis	Used To Name Bird
Indonesia		black	hitam	3	0	Black	Drugs	Under A Cloud
Indonesia		blood	darah	4	0	Ancestry	Blood	Descendant, Offspring	Kinship
Indonesia		bone	tulang	2	0	Bone	Sth Like Bone
Indonesia		cold	dingin	4	0	Calm	Cold	Dreary	Not Close
Indonesia		come	datang	4	0	Come	Forthcoming	Go Straight To	Reach,Arrive
Indonesia		die	mati	10	0	Close Up	Die	Die Down	Dismiss	Fixed	Go Out	Impassable	Perish,Wither	Stop	Withered
Indonesia		dog	anjing	3	0	Despicable People	Dog	Used To Name Animals
Indonesia		drink	minum	3	0	Drink	Drinkable	Swallow
Indonesia		ear	telinga	4	0	Attention	Ear	Handle(N)	Loop
Indonesia		earth_soil	bumi	4	2	Earth	Ground	Territory	World
Indonesia		earth_soil	tanah	4	2	Background Color	Land	Soil	Zone
Indonesia		eat	makan	12	0	Abrasion	Chew	Corrode	Eat	Enter Water Or Hole,Depth Of Draught	Hit The Target	Need Time Or Money	Smoke	Swallow	Take	Win	Work Well
Indonesia		eye	mata	6	0	Eye	Focus	Pip	Stand Point	Sth Like An Eye	Target
Indonesia		fire	api	4	0	Conflagration	Enthusiasm	Fire	Flame
Indonesia		foot	kaki	4	0	Bottom	Foot	Leg	Supporter
Indonesia		give	beri	10	0	Allow	Cause	Coloring, Dyeing	Give	Grant	Let	Offer	Pass	Present	Yield
Indonesia		go	pergi	3	0	Abrade	Go	Leave
Indonesia		good	baik	9	0	Beautiful	Beneficial,Profitable	Good	Kind	Reasonable	Recovery	Suitable, Appropriate, Proper	Used To Indicate Agreement, Finish, Change Of Topic	Useful
Indonesia		hand	tangan	3	0	Hand	Lever	Wrist
Indonesia		head	kepala	8	0	Brain Or Mind	Chief,Leader	First Digit In A Number	Head	Main Point	Start Or End Of A Thing	The Top Part	Top-Quality
Indonesia		hear_listen	mendengar	3	0	Hear	Learn	Listen
Indonesia		heart	jantung	3	0	Center	Heart	Heart-Shaped
Indonesia		hot	panas	8	0	Abundant	Anger	Be Jealous	Fever	Hot	Intense	Tense	Unlucky
Indonesia		human	manusia	3	0	Human	Humane	Man
Indonesia		I	saya	4	0	I	Mine	My	Used To Express Affirmation
Indonesia		long	panjang	1	0	Long
Indonesia		man	lelaki	3	0	Courage	Husband	Man
Indonesia		many	banyak	3	0	Lots Of	Many	Often
Indonesia		moon	bulan	3	0	Emmenia	Month	Moon
Indonesia		mouth	mulut	4	0	Mouth	Muzzle	Opening	Oral Language
Indonesia		new	baru	7	0	Fresh	Just Now	Modern	New	Novel	Only	Strange
Indonesia		night	malam	3	0	Eve	Evening	Night
Indonesia		not	tidak	2	0	No	Not
Indonesia		old	tua	12	0	Chief,Leading	Classic	Dark	Elder	Have Magic Powers	Late	Old	Old-Fashioned	Pure	Ripe	Used	Water Boiled
Indonesia		one	satu	3	0	One	Single, Mono-	The Same Thing
Indonesia		person	orang	6	0	Member	Person	Person From A Certain Place	Staff	They	Used To Measure People
Indonesia		rain	hujan	2	0	Fall Like Rain	Rain
Indonesia		round	bulat	3	0	Round	Unanimous	Whole
Indonesia		say	mengatakan	2	0	Say	Tell
Indonesia		see_look	melihat	4	2	Look	Observe	Read Over And Give Remarks	Visit
Indonesia		see_look	terlihat	3	2	Judge	Meet	See
Indonesia		sky	langit	4	0	Ceiling	Paradise,Heaven	Roof Of The Mouth	Sky
Indonesia		sleep	tidur	3	0	Have Sex	Lie Down	Sleep
Indonesia		small	kecil	7	0	Childhood	Insignificant	Lacking Capital	Low	Lowercase	Small	Young
Indonesia		square	persegi	4	0	Angular	Quadrangular	Quadratic	Square
Indonesia		stand	berdiri	4	0	Rise	Stand	Stick Up	Straighten
Indonesia		stone	batu	6	0	Chessman	Flint	Hard Attitude	Jewel	Milestone,Boundary Stone	Stone
Indonesia		sun	matahari	1	0	Sun
Indonesia		that	itu	2	0	That	Those
Indonesia		this	ini	3	0	Here And Now	These	This
Indonesia		three	tiga	1	0	Three
Indonesia		tree	pohon	6	0	Cause	Plant(N)	Principles,Foundations	Root	Tree	Used To Measure Trees
Indonesia		two	dua	1	0	Two
Indonesia		water	air	4	0	Juice	Liquid	River	Water
Indonesia		what	apa	3	0	What	Whatever	Whether
Indonesia		white	putih	4	0	Fair-Skinned	Grey	Pure	White
Indonesia		who	siapa	2	0	Someone	Who
Indonesia		woman	wanita/pereman	4	0	Female	Lady	Wife	Woman
Indonesia		you	kamu	1	0	You
Irish	Indo-European	bad	dona	4	0	Bad	Low	Poor	Sorry
Irish	Indo-European	big	mòr	5	0	Big	Great,Superior	Herald	Major,Main	Wide
Irish	Indo-European	bird	éan	1	0	Bird
Irish	Indo-European	black	dubh	1	0	Black
Irish	Indo-European	blood	fuil	1	0	Blood
Irish	Indo-European	bone	cnámh	1	0	Bone
Irish	Indo-European	cold	fuar	1	0	Cold
Irish	Indo-European	come	tar	5	0	Appear, Produce	Break	Come	Develop	Reach,Arrive
Irish	Indo-European	die	bás a fháil	3	0	Die	End	Loss
Irish	Indo-European	dog	madra	1	0	Dog
Irish	Indo-European	drink	deoch	1	0	Drink
Irish	Indo-European	ear	chluas	1	0	Ear
Irish	Indo-European	earth_soil	ithir	2	2	Earth	Soil
Irish	Indo-European	earth_soil	talamh	3	2	Earth	Ground	Land
Irish	Indo-European	eat	ithe	1	0	Eat
Irish	Indo-European	eye	súl	2	0	Eye	Optic
Irish	Indo-European	fire	tine	1	0	Fire
Irish	Indo-European	foot	chos	2	0	Foot	Leg
Irish	Indo-European	give	thabhairt	1	0	Give
Irish	Indo-European	go	dul	2	0	Go	Version
Irish	Indo-European	good	maith	9	0	Clear	Fair	Fine, Nice	Firm	Good	Keen	Sound	Strong	Well
Irish	Indo-European	hand	lámh	2	0	Arm	Hand
Irish	Indo-European	head	ceann	6	0	Affair	Chief,Leader	End	Head	One	Top
Irish	Indo-European	hear_listen	clois	4	2	Catch	Get	Hear	Read
Irish	Indo-European	hear_listen	éist	4	2	Hear	Listen	Look	Try
Irish	Indo-European	heart	croí	5	0	Body	Cardiac	Fulcrum	Heart	Life
Irish	Indo-European	hot	te	2	0	Hot	Warm
Irish	Indo-European	human	duine	6	0	Face	Human	Individual	Man	Member	Person,People
Irish	Indo-European	I	Mé	1	0	I
Irish	Indo-European	long	fada	1	0	Long
Irish	Indo-European	man	fear	3	0	Husband	Male	Man
Irish	Indo-European	many	go leor	3	0	Enough	Many	Powerful
Irish	Indo-European	moon	gealach	1	0	Moon
Irish	Indo-European	mouth	béal	4	0	Eye	Face	Issue	Mouth
Irish	Indo-European	new	nua	5	0	Fresh	Modern	New	Novel	Other
Irish	Indo-European	night	oíche	3	0	Eve	Evening	Night
Irish	Indo-European	not	ní	3	0	Matter	Not	Thing
Irish	Indo-European	old	sean	2	0	Aged	Old
Irish	Indo-European	one	amháin	3	0	Just	One	Single, Mono-
Irish	Indo-European	person	duine	12	0	Act	Excellent People	Face	Human	Individual	Man	Member	One	Party	Person	Skin	Sort
Irish	Indo-European	rain	báisteach	2	0	Baptist	Rain
Irish	Indo-European	round	cruinn	4	0	Accurate	Clear	Close	Round
Irish	Indo-European	say	rá	1	0	Say
Irish	Indo-European	see_look	féach	7	0	Appear	Here	Look	Observe	See	Try Do	Witness
Irish	Indo-European	sky	spéir	1	0	Sky
Irish	Indo-European	sleep	codladh	1	0	Sleep
Irish	Indo-European	small	beag	4	0	Little	Short	Small	Tiny
Irish	Indo-European	square	cearnach	2	0	Square	Square(N)
Irish	Indo-European	stand	seas	5	0	Confront	Hold	Insist	Stand	Take
Irish	Indo-European	stone	cloch	1	0	Stone
Irish	Indo-European	sun	ghrian	1	0	Sun
Irish	Indo-European	that	go	1	0	That
Irish	Indo-European	this	seo	2	0	Here	This
Irish	Indo-European	three	trí	1	0	Three
Irish	Indo-European	tree	crann	2	0	Staff	Tree
Irish	Indo-European	two	dhá	2	0	Each	Two
Irish	Indo-European	water	uisce	3	0	Urine	Water	Water-Based
Irish	Indo-European	what	Cad	1	0	What
Irish	Indo-European	white	bán	3	0	Clean	Fair	White
Irish	Indo-European	who	cé	2	0	Which	Who
Irish	Indo-European	woman	bean	3	0	Female	Wife	Woman
Irish	Indo-European	you	tú	1	0	You
Italian	Indo-European	bad	cattivo	10	0	Bad	Dangerous	Debased,Evil, Wicked	Dirty	Disagreeable	Fierece	Harmful	Naughty	Poor	Unfavourable
Italian	Indo-European	big	grande	5	0	Big	Great,Superior	Grown-Up,Adult	High	Long
Italian	Indo-European	bird	uccello	2	0	Bird	Cock
Italian	Indo-European	black	nero	5	0	Black	Black People	Dark	Dirty	Vicious, Malicious
Italian	Indo-European	blood	sangue	2	0	Blood	Descent
Italian	Indo-European	bone	osso	3	0	Bone	Remains	Stone
Italian	Indo-European	cold	freddo	4	0	Calm	Cold	Cool	Focus
Italian	Indo-European	come	venire	4	0	Call	Come	Reach,Arrive	Turn Out
Italian	Indo-European	die	morire	5	0	Be Half	Decrease	Die	Die Out	End
Italian	Indo-European	dog	cane	4	0	Brute	Cock	Dog	Hammer
Italian	Indo-European	drink	bere	4	0	Absorb	Booze	Drink	Swallow
Italian	Indo-European	ear	orecchio	2	0	Ear	Hearing
Italian	Indo-European	earth_soil	suolo	3	2	Earth	Ground	Soil
Italian	Indo-European	earth_soil	terra	5	2	Country	Earth	Ground	Land	World
Italian	Indo-European	eat	mangiare	5	0	Capture	Corrode	Eat	Squander	Stings
Italian	Indo-European	eye	occhio	4	0	Careful	Eye	Look	Sight,Vision
Italian	Indo-European	fire	fuoco	4	0	Burner	Fire	Fireplace	Focus
Italian	Indo-European	foot	piede	3	0	Base	Foot	Leg
Italian	Indo-European	give	dare	18	0	Administer	Apply	Award	Cause	Deal	Dedicate	Entrust	Give	Hold	Impart	Impose	Lend	Pay Bills	Produce	Put,Place	Think	Utter	Wish,Hope(V)
Italian	Indo-European	go	andare	14	0	Be Fashionable	Be Legal Tender	Be Needed	Continue	Fit	Get On	Go	Keep Company	Lead	Pass,Go By	Please	Sell	Travel	Work, Be Going
Italian	Indo-European	good	buono	8	0	Cute,Lovely	Diligent	Fine, Nice	Good	Happy	Kind	Right	Well
Italian	Indo-European	hand	mano	4	0	Bout	Hand	Style, Manner	The Direction Of Vehicle
Italian	Indo-European	head	capo	6	0	Cape	Chief,Leader	End	Head	Top	Used To Measure…
Italian	Indo-European	hear_listen	ascoltare	3	2	Accept One'S Advice/Opinion	Hear	Listen
Italian	Indo-European	hear_listen	sentire	8	2	Appreciate	Be Affected	Consult	Feel	Hear	Smell	Taste	Understand
Italian	Indo-European	heart	cuore	4	0	Breast	Center	Emotion	Heart
Italian	Indo-European	hot	caldo	6	0	Enthusiastic	Heat	Hot	Keen	Warm	Warmth
Italian	Indo-European	human	umano	1	0	Human
Italian	Indo-European	I	io	1	0	I
Italian	Indo-European	long	lungo	7	0	Along	Far-Reaching	Length	Long	Slow	Thin	Weak
Italian	Indo-European	man	uomo	6	0	Fellow	For Men	Human	Husband	Male	Man
Italian	Indo-European	many	molto	2	0	Many	Very
Italian	Indo-European	moon	luna	1	0	Moon
Italian	Indo-European	mouth	bocca	2	0	Mouth	Opening
Italian	Indo-European	new	nuovo	5	0	Fresh	Inexperienced	New	Other	Unknow
Italian	Indo-European	night	notte	1	0	Night
Italian	Indo-European	not	non	2	0	Non-,Used To Compose Adjective	Not
Italian	Indo-European	old	vecchio	14	0	Aged	Elder	Exhausted	Former	Last Years	Long-Standing	Old	Parents	Seasoned	Senior	Senior Member	Skilled,Experienced	Unfresh	Used
Italian	Indo-European	one	uno	5	0	A,An	An Individual,A Persoon	Anyone	One	Some One
Italian	Indo-European	person	persona	6	0	Anyone	Body	Person	Self	Someone	The Public
Italian	Indo-European	rain	pioggia	4	0	Flood,Deluge	Hail	Rain	Shower
Italian	Indo-European	round	tondo	3	0	Circle	Full	Round
Italian	Indo-European	say	dire	12	0	Command	Continue	Express	Mean	Please	Recite	Say	State	Suppose	Talk,Speak	Tell	Think
Italian	Indo-European	see_look	guardare	2	2	Look	Look After
Italian	Indo-European	see_look	vedere	9	2	Check	Decide	Foresee	Know	Look	See	Understand	Visit	Witness
Italian	Indo-European	sky	cielo	4	0	Ceiling	Climate	Paradise,Heaven	Sky
Italian	Indo-European	sleep	dormire	3	0	Lie Dormant	Sleep	Spend The Night
Italian	Indo-European	small	piccolo	9	0	Chip	Little	Low	Narrow Minded	Short	Slight	Small	Small-Scale	Young
Italian	Indo-European	square	quadrato	3	0	Rectangular	Ring	Square
Italian	Indo-European	stand	stare	5	0	Be	Live	Remain	Stand	Stay
Italian	Indo-European	stone	pietra	2	0	Jewel	Stone
Italian	Indo-European	sun	sole	2	0	Sun	Sunshine,Sunlight
Italian	Indo-European	that	quello	2	0	That	Those
Italian	Indo-European	this	questo	2	0	These	This
Italian	Indo-European	three	tre	2	0	The Third	Three
Italian	Indo-European	tree	albero	3	0	Axle	Mast	Tree
Italian	Indo-European	two	due	4	0	A Couple Of	A Pair Of	The Second	Two
Italian	Indo-European	water	acqua	4	0	Leak	Rain	River,Lake,Sea Etc,Waters	Water
Italian	Indo-European	white	bianco	5	0	Blank	Fair-Skinned	Grey	White	White-Haired
Italian	Indo-European	who	che	6	2	How	So That	That	What	Which	Who
Italian	Indo-European	who	chi	4	2	The Person Who	Which	Who	Whoerver,Anybody
Italian	Indo-European	woman	donna	2	0	Queen	Woman
Italian	Indo-European	you	tu	2	0	You	Yourself
Japanese	Japonic	bad	わるい(warui)	6	0	Abnormal	Bad	Inappropriate	Sorry	Unhappy	Wrong
Japanese	Japonic	big	大きな	6	0	Big	Bigger	Elder,Older	Great,Superior	Major,Main	Significant,Important
Japanese	Japonic	bird	とり(tori)	2	0	Bird	Chicken
Japanese	Japonic	black	くろい(kuroi)	3	0	Black	Dirty	Illegitimate
Japanese	Japonic	blood	ち(chi)	2	0	Blood	Blood Kinship
Japanese	Japonic	bone	ほね(hone)	5	0	Back Bone	Bone	Mettle	Sth Difficult	Sth Like Bone
Japanese	Japonic	cold	冷たい	4	0	Cold	Cool	Freezing	Indifferent,Unemotional,Insensitive
Japanese	Japonic	come	くる(kuru)	4	0	Caused By	Come	Mention	Used To Indicate The Continuous State Of The Action
Japanese	Japonic	die	しぬ(shine)	3	0	Die	No Effect	Not Vivid
Japanese	Japonic	dog	いぬ(inu)	2	0	Dog	Valueless
Japanese	Japonic	drink	のむ(nomu)	7	0	Absorb	Accept	Carry Secretly	Drink	Overwhelming	Take	Tolerate
Japanese	Japonic	ear	みみ(mimi)	3	0	Ear	Edge	Hearing
Japanese	Japonic	earth_soil	ちきゅう(chikyuu)	1	2	Earth
Japanese	Japonic	earth_soil	ど(do)	3	2	Residence	Saturday	Soil
Japanese	Japonic	eat	たべる(taberu)	2	0	Eat	Live
Japanese	Japonic	eye	め(me）	9	0	Appearance	Experience	Expression In One'S Eyes	Eye	Hole	Look	Monitoring	Sight,Vision	Sth Like An Eye
Japanese	Japonic	fire	ひ(hi)	3	0	Conflagration	Fire	Sun
Japanese	Japonic	foot	あし(ashi)	6	0	Come And Go	Foot	Leg	Leg Of Some Object	Traffic Tools	Walk
Japanese	Japonic	give	あたえる(ataeru)	4	0	Arrangement	Give	Grant	Make Some One Feel Something
Japanese	Japonic	go	いく(iku)	8	0	Continue	Get Married	Go	Go Through	Grow Up	Progress	Satisfied	Walk
Japanese	Japonic	good	よい(yoi)	8	0	Allowed	Effective	Good	Happy	Immediate	Right	Sth Easy Use	Suitable, Appropriate, Proper
Japanese	Japonic	hand	手	2	0	Get	Hand
Japanese	Japonic	head	あたま(atama)	7	0	Brain Or Mind	Chief,Leader	Hair Or Hairstyle	Head	Population	The Start	Top
Japanese	Japonic	hear_listen	きく(hear)	3	0	Agree	Hear	Inquire
Japanese	Japonic	heart	こころ(kokoro)	7	0	Custom	Emotion	Feeling	Heart	Spirit, Mind	Sympathy	The Answer A Riddle
Japanese	Japonic	hot	あつい(atsui)	3	0	Hot	Intimate	Kindhearted
Japanese	Japonic	human	人間	3	0	Human	Man	Person,People
Japanese	Japonic	I	わたし（watashi)	1	0	I
Japanese	Japonic	long	長い(nagai)	3	0	A Long Time	Far	Long
Japanese	Japonic	man	男性	5	0	Fellow	Guy	Male	Man	Masculine
Japanese	Japonic	many	多い(ooi)	1	0	Many
Japanese	Japonic	moon	つき(tsuki)	4	0	Geatation Period	Month	Moon	Moon Light
Japanese	Japonic	mouth	くち(kuchi)	10	0	Cracked Hole	Discourse	Entrance	Mention By Name	Mouth	Population	Taste	The Initial	Used To Measure…	Working Position
Japanese	Japonic	new	あたらしい(atarashii)	5	0	Emerging	Fresh	Modern	New	New Style
Japanese	Japonic	night	よる(yoru)	1	0	Night
Japanese	Japonic	not	しない	5	0	Avoid	Never	No	Not	Without
Japanese	Japonic	old	ふるい(furui)	3	0	Old	Old-Fashioned	Unfresh
Japanese	Japonic	one	いち(ichi)	5	0	Belong One	Best	Intial, The First	One	Some
Japanese	Japonic	person	にんげん(ningen)	3	0	Man	Moral Quality	Person
Japanese	Japonic	rain	あめ(ame)	3	0	Rain	Rainy Day	Sth Like Raindrops
Japanese	Japonic	round	まるい(murui)	3	0	Fat	Mild	Round
Japanese	Japonic	say	いう(iu)	3	0	Be Called	Ring	Say
Japanese	Japonic	see_look	みる(muru)	4	0	Look After	See	Suffer	Try Do
Japanese	Japonic	sky	そら(sora)	3	0	Be Absent-Minded	Sky	Weather
Japanese	Japonic	sleep	ねる(neru)	4	0	Be Sick In Bed	Lie Down	Sleep	Unsalable
Japanese	Japonic	small	小さい(chiisai)	4	0	Low In Number	Small	Subtle	Young
Japanese	Japonic	square	四角い	2	0	Rectangular	Square
Japanese	Japonic	stand	立つ	8	0	Be Built	Be Established	Be Excited	Depart	Establish	Rise	Set Upright	Stand
Japanese	Japonic	stone	いし(ishi)	3	0	Mineral	Sth Hard	Stone
Japanese	Japonic	sun	たいよう(taiyou)	2	0	Hope(N)	Sun
Japanese	Japonic	that	それ(sore)	3	0	A Moment Before	That	That Case
Japanese	Japonic	this	これ(kore)	3	0	Now	This	This Thing
Japanese	Japonic	three	さん(san)	1	0	Three
Japanese	Japonic	tree	き(ki)	3	0	Firewood	Tree	Watchman'Clapper
Japanese	Japonic	two	に(ni)	3	0	The Next	The Second	Two
Japanese	Japonic	water	みず(mizu)	3	0	Flood	Liquid	Water
Japanese	Japonic	what	何	1	0	What
Japanese	Japonic	white	しろい(shiroi)	2	0	Blank	White
Japanese	Japonic	who	だれ(dare)	2	0	Someone	Who
Japanese	Japonic	woman	女性	4	0	Female	Lady	She	Woman
Japanese	Japonic	you	あなた(anata)	1	0	You
Khmer	Austroasiatic	bad	អាក្រក់	3	0	Bad	Debased,Evil, Wicked	Ugly
Khmer	Austroasiatic	big	ធំ	4	0	Arrogant	Big	Great,Superior	Significant,Important
Khmer	Austroasiatic	bird	បក្សី	1	0	Bird
Khmer	Austroasiatic	black	ខ្មៅ	2	0	Black	Dark
Khmer	Austroasiatic	blood	ឈាម	2	0	Blood	Complexion
Khmer	Austroasiatic	bone	ឆ្អឹង	3	0	Bone	Framework	Skeleton
Khmer	Austroasiatic	cold	ត្រជាក់	4	0	Cold	Cool	Refreshing	Subtle
Khmer	Austroasiatic	come	មក	2	0	Come	Since
Khmer	Austroasiatic	die	ស្លាប់	4	0	Dead	Die	Numb	Stop
Khmer	Austroasiatic	dog	ឆ្កែ	1	0	Dog
Khmer	Austroasiatic	drink	ឆាន់	3	0	Cost, Consume	Drink	Eat
Khmer	Austroasiatic	ear	ត្រចៀក	2	0	Ear	Sth Like Ear
Khmer	Austroasiatic	earth_soil	ដី	2	0	Earth	Soil
Khmer	Austroasiatic	eat	ឆាន់	3	0	Cost, Consume	Drink	Eat
Khmer	Austroasiatic	eye	ភ្នែក	5	0	Bud	Eye	Future	Hole	Next
Khmer	Austroasiatic	fire	ភ្លើង	5	0	Electricity	Fire	Flame	Flare	Light
Khmer	Austroasiatic	foot	ជើង	7	0	Base	Bottom	Edge	Expert	Foot	Leg	Way,Path,Trip
Khmer	Austroasiatic	give	ជូន	3	0	Accompany,Escort	Give	Give Someone A Lift/Ride
Khmer	Austroasiatic	go	ទៅ	6	0	Away,Off	Continue	Further	Go	Leave	Towards
Khmer	Austroasiatic	good	ល្អ	7	0	Beautiful	Decent	Fine, Nice	Good	Good Somebody	Right	Sound
Khmer	Austroasiatic	hand	ដៃ	9	0	Arm	Branch	Hand	Handle(V)	Lever	Sleeve	Steeringwheel	Tendril	Trunk Of Elephant
Khmer	Austroasiatic	head	ក្បាល	7	0	Chief,Leader	Head	Source	The Start	Title	Top	Volume
Khmer	Austroasiatic	hear_listen	ឮ	2	2	Be Heared	Hear
Khmer	Austroasiatic	hear_listen	សវនៈ	2	2	Listen	Listening
Khmer	Austroasiatic	heart	បេះដូង	2	0	Heart	Soul
Khmer	Austroasiatic	hot	ក្ដៅ	4	0	Anger	Hot	Warm	Warmth
Khmer	Austroasiatic	human	មនុស្ស	2	0	Human	Person,People
Khmer	Austroasiatic	I	ខ្ញុំ	2	0	I	Servant
Khmer	Austroasiatic	long	វែង	3	0	High,Tall	Long	Protracted
Khmer	Austroasiatic	man	បុរស	2	0	Man	Soul
Khmer	Austroasiatic	many	ជាច្រើន	2	0	In Abundance	Many
Khmer	Austroasiatic	moon	ខែ	4	0	Menstrual Period	Month	Moon	Season
Khmer	Austroasiatic	mouth	មាត់	6	0	Edge	Mouth	Opening	Passageway	Say, Speak	Speech
Khmer	Austroasiatic	new	ថ្មី	3	0	Afresh	New	Recent,Up-To-Date
Khmer	Austroasiatic	night	យប់	2	0	Evening	Night
Khmer	Austroasiatic	not	មិនមែនទេ	2	0	No	Not
Khmer	Austroasiatic	old	ចាស់	5	0	Be Intense/Dark	Be Strong/Excessive	Former	Mature	Old
Khmer	Austroasiatic	one	មួយ	3	0	One	You	Your
Khmer	Austroasiatic	rain	ភ្លៀង	1	0	Rain
Khmer	Austroasiatic	round	ជុំ	5	0	Circuit	Gather	Round	Surround	Turn
Khmer	Austroasiatic	say	និយាយ	6	0	Be Involved With	Discuss	Narrate	Say	Talk,Speak	Tell
Khmer	Austroasiatic	see_look	មើល	7	0	Consider	Examine	Look	Look After	Observe	Read	Treat
Khmer	Austroasiatic	sky	មេឃ	3	0	Cloud	Sky	Weather
Khmer	Austroasiatic	sleep	និទ្រា	2	0	Lie Down	Sleep
Khmer	Austroasiatic	small	តូច	5	0	Insignificant	Minor	Small	Uncle	Young
Khmer	Austroasiatic	square	ចត្វ័ង្ស	2	0	Quadrangular	Square
Khmer	Austroasiatic	stand	ឈរ	8	0	Fixed	Nominated	Stand	Stand For Election	Stand Up	Stationedat,Postedto	Vertical	Work
Khmer	Austroasiatic	stone	ថ្ម	2	0	Concrete	Stone
Khmer	Austroasiatic	sun	ព្រះអាទិត្យ	1	0	Sun
Khmer	Austroasiatic	that	នោះ	2	0	That	Those
Khmer	Austroasiatic	this	នេះ	2	0	These	This
Khmer	Austroasiatic	three	បី	2	0	Three	Too Much
Khmer	Austroasiatic	tree	ឈើ	5	0	Be Wooden	Piece Of Wood	Timber	Tree	Wood
Khmer	Austroasiatic	two	ពីរ	1	0	Two
Khmer	Austroasiatic	water	ទឹក	3	0	Juice	Liquid	Water
Khmer	Austroasiatic	what	អ្វី	9	0	Any	Anything	In Some Way	In What Way	Nothing	Some	Something	What	Whatever
Khmer	Austroasiatic	white	ស	8	0	Bright	Colorless	Fair	Innocent	Pure	Silvery	State, Prove, Reveal	White
Khmer	Austroasiatic	who	អ្នកណា	2	0	Someone	Who
Khmer	Austroasiatic	woman	ស្ត្រី	4	0	Female	Girl	Lady	Woman
Khmer	Austroasiatic	you	អ្នក	3	0	Somebody	You	Your
Korean	Koreanic	bad	나쁘다(nabeuda)	13	0	Bad	Be In The Wrong	Debased,Evil, Wicked	Disagreeable	Harmful	Ill	Infamous	Inferior	Unlucky	Unpleasant	Unsatisfactory	Weak	Wrong
Korean	Koreanic	big	큰	4	0	Big	Great,Superior	Grow	High
Korean	Koreanic	bird	새(sae)	2	0	Bird	Fowl
Korean	Koreanic	black	검다(komda)	3	0	Black	Dark	Vicious, Malicious
Korean	Koreanic	blood	피(pi)	3	0	Blood	Blood Kinship	Gore
Korean	Koreanic	bone	뼈(ppae)	4	0	Bone	Judgement	Mettle	Skeleton
Korean	Koreanic	cold	춥다(chupda)	2	0	Cold	Feel Cold
Korean	Koreanic	come	오다(oda)	7	0	Caused By	Come	Come From	Down The Rain,Snow,Etc	Get,Become,Grow	Pass In A Specified State	Reach,Arrive
Korean	Koreanic	die	죽다(jukda)	6	0	Be Dejected	Die	Die Out	Eat Up,Use Up,Get Through	Go Out	Perish,Wither
Korean	Koreanic	dog	개(gae)	3	0	Bitch	Dog	Hound
Korean	Koreanic	drink	마시다(masida)	3	0	Breath In	Drink	Take
Korean	Koreanic	ear	귀(gwi)	6	0	Corner	Ear	Eye Of Needle	Handle(N)	Hearing	Pockets On Both Sides Of Clothes
Korean	Koreanic	earth_soil	지구(jigu)	3	2	Earth	Globe	Soil
Korean	Koreanic	earth_soil	흙(heulk)	3	2	Earth	Ground	Soil
Korean	Koreanic	eat	먹다(meokda)	11	0	Acquire	Be Insulted	Capture	Corrode	Drink	Eat	Fix,Settle	Harm	Live By	Smoke	Win
Korean	Koreanic	eye	눈(nun)	4	0	Eye	Notice	Sight,Vision	Stand Point
Korean	Koreanic	fire	불(bul)	4	0	Fire	Flame	Lamp	Passion
Korean	Koreanic	foot	발(bal)	2	0	Foot	Paw
Korean	Koreanic	give	주다(juda)	4	0	Confer,Bestow	Give	Offer	Present
Korean	Koreanic	go	가다(gada)	13	0	Be Cracked,Get Creased	Be In The Mood	Be Needed	Cost,Be Worth	Die	Endure	Enter	Go	Go Out	Pass,Go By	Spoil,Turned Sour	Value	Way To
Korean	Koreanic	good	좋다(johda)	10	0	Beneficial,Profitable	Desire	Do Not Have To	Favourable	Fine, Nice	Good	Right	Skilled,Experienced	Suitable, Appropriate, Proper	Used To Express Questions Or Ask For Advice
Korean	Koreanic	hand	손	1	0	Hand
Korean	Koreanic	head	머리(meori)	1	0	Head
Korean	Koreanic	hear_listen	듣다(deutda)	5	0	Be Effective	Hear	Obey	Suffer	Work,Act
Korean	Koreanic	heart	마음(maeum)	5	2	Attention	Heart	Idea	Spirit, Mind	Sympathy
Korean	Koreanic	heart	심 （组成很多词、跟汉语里的“心”很像，可单可双）	4	2	Heart	Lampwick	Lining	Spirit, Mind
Korean	Koreanic	hot	덥다(deopda)	2	0	Heat	Hot
Korean	Koreanic	human	인간	1	0	Human
Korean	Koreanic	I	나（na)	2	0	I	Myself
Korean	Koreanic	long	길다	4	0	High,Tall	Lengthy	Livelong	Long
Korean	Koreanic	man	남자(namja)	3	0	Gentle Man	Male	Man
Korean	Koreanic	many	많(anhda)	4	0	Big	Heavy	Many	Rich
Korean	Koreanic	moon	달(dal)	3	0	Month	Moon	Pregnant
Korean	Koreanic	mouth	입(ip)	5	0	Dependent	Lips	Mouth	Speech	Taste
Korean	Koreanic	new	새롭다(saeropda)	4	0	Fresh	New	Novel	Vivid
Korean	Koreanic	night	밤(bam)	2	0	Evening	Night
Korean	Koreanic	not	아니(ani)	3	0	No	Not	Used To Express Disappointed Etc
Korean	Koreanic	old	늙다(neulkda)	3	0	Aged	Grow Old	Old
Korean	Koreanic	one	일(il)	1	2	One
Korean	Koreanic	one	하나(hana)	3	2	One	The Same Thing	The Whole
Korean	Koreanic	person	사람(saram)	6	0	I	Man	Other People	Person	The Public	Wife
Korean	Koreanic	rain	비(bi)	2	0	Rain	Rainfall
Korean	Koreanic	round	둥근	2	0	Rotund	Round
Korean	Koreanic	say	말하다(malhada)	10	0	Advise	Ask	Bid	Chat	Converse	Remark	Say	Talk,Speak	Tell	Wish,Hope(V)
Korean	Koreanic	see_look	보다	5	0	Behold	Look	Regard	See	Taste
Korean	Koreanic	sky	하늘(haneul)	3	0	Air	Paradise,Heaven	Sky
Korean	Koreanic	sleep	자다(jada)	2	0	Calm Down	Sleep
Korean	Koreanic	small	작다(jakda)	9	0	Little	Low	Minor	Narrow Minded	Petty	Short	Small	Tiny	Young
Korean	Koreanic	square	광장(gwangjang)	3	0	Piazza	Place	Square
Korean	Koreanic	stand	서다	9	0	Be Built	Establish	Have The Honor	Protocol,Study Out	Set Upright	Sharp	Show	Stand	Stop
Korean	Koreanic	stone	돌(dol)	1	0	Stone
Korean	Koreanic	sun	태양(taeyang)	1	2	Sun
Korean	Koreanic	sun	햇빛	2	2	Sun	Sunshine,Sunlight
Korean	Koreanic	that	그(keu)	2	0	It,He,She	That
Korean	Koreanic	this	이(i)	3	0	The Fact	This	This Thing
Korean	Koreanic	three	삼(sam)	1	2	Three
Korean	Koreanic	three	샛(saes)	1	2	Three
Korean	Koreanic	tree	나무(namu)	2	0	Plant(N)	Tree
Korean	Koreanic	two	둘(dul)	1	2	Two
Korean	Koreanic	two	이(i)	2	2	The Second	Two
Korean	Koreanic	water	물(mul)	5	0	Flood	Fluid	Freshness	Liquid	Water
Korean	Koreanic	what	무엇	1	0	What
Korean	Koreanic	white	백(baek)	1	2	White
Korean	Koreanic	white	하양다(hayangda)	1	2	White
Korean	Koreanic	who	누구(nugu)	3	0	Someone	Who	Whoerver,Anybody
Korean	Koreanic	woman	여자	2	0	Girl	Woman
Korean	Koreanic	you	너(neo)	1	2	You
Korean	Koreanic	you	당신(dangsin)	1	2	You
Kyrgyz	Turkic	bad	жаман	1	0	Bad
Kyrgyz	Turkic	big	чоң	4	0	Big	Great,Superior	Grown-Up,Adult	Main Person
Kyrgyz	Turkic	bird	куш	1	0	Bird
Kyrgyz	Turkic	black	Кара	1	0	Black
Kyrgyz	Turkic	blood	кан	1	0	Blood
Kyrgyz	Turkic	bone	сөөк	4	0	Bone	Descent	Hard Kernels	Skeleton
Kyrgyz	Turkic	cold	суук	2	0	Cold	Terrible,Awful
Kyrgyz	Turkic	come	кел-	6	0	Come	Happen	Have A Certain Quality	Reach A Certain Age	Reach,Arrive	Want
Kyrgyz	Turkic	die	өл-	1	0	Die
Kyrgyz	Turkic	dog	ит	1	0	Dog
Kyrgyz	Turkic	drink	ич-	2	0	Drink	Eat
Kyrgyz	Turkic	ear	кулак	1	0	Ear
Kyrgyz	Turkic	earth_soil	жер	6	0	Country	Earth	Ground	Land	Place	Soil
Kyrgyz	Turkic	eat	же-	4	0	Absorb	Corrode	Eat	Eat Up,Use Up,Get Through
Kyrgyz	Turkic	eye	көз	1	0	Eye
Kyrgyz	Turkic	fire	от	2	0	Fire	Flame
Kyrgyz	Turkic	foot	бут	2	0	Foot	Leg
Kyrgyz	Turkic	give	бер-	3	0	Continue	Do For Someone	Give
Kyrgyz	Turkic	go	6ap-	2	0	Go	In The Process Of
Kyrgyz	Turkic	good	жакшы	3	0	Fine, Nice	Good	Well
Kyrgyz	Turkic	hand	кол	2	0	Arm	Hand
Kyrgyz	Turkic	head	баш	9	0	Chief,Leader	Hair Or Hairstyle	Head	Population	Senior	Source Of Rivers	Steam Of Crops	The Start	Top
Kyrgyz	Turkic	hear_listen	уk-	2	0	Hear	Listen
Kyrgyz	Turkic	heart	жүрөк	1	0	Heart
Kyrgyz	Turkic	hot	ысык	2	0	Hot	Warm
Kyrgyz	Turkic	human	адам	3	0	Human	Man	Person,People
Kyrgyz	Turkic	I	мен	1	0	I
Kyrgyz	Turkic	long	узак	1	0	Long
Kyrgyz	Turkic	man	адам	3	0	Human	Man	People,Person
Kyrgyz	Turkic	many	көп	1	0	Many
Kyrgyz	Turkic	moon	ай	2	0	Month	Moon
Kyrgyz	Turkic	mouth	ооз	1	0	Mouth
Kyrgyz	Turkic	new	жаңы	4	0	New	Previously Absent	Recently	Renewwd,Rejuvenated
Kyrgyz	Turkic	night	түн	1	0	Night
Kyrgyz	Turkic	not	эмес	1	0	Not
Kyrgyz	Turkic	old	эски	5	0	Aged	Elder	Exhausted	Former	Old
Kyrgyz	Turkic	one	бир	3	0	A,An	One	Same
Kyrgyz	Turkic	rain	жамгыр	2	0	Rain	Rain-Strom
Kyrgyz	Turkic	round	тегерек	2	0	Round	Surrondings
Kyrgyz	Turkic	say	айт-	2	0	Say	Talk,Speak
Kyrgyz	Turkic	see_look	кapa-	5	0	Belong	Consider	Look	Look After	Regard
Kyrgyz	Turkic	sky	асман	2	0	Paradise,Heaven	Sky
Kyrgyz	Turkic	sleep	уйку	1	0	Sleep
Kyrgyz	Turkic	small	кичине	2	0	Little Bit	Small
Kyrgyz	Turkic	square	чарчы	1	0	Square
Kyrgyz	Turkic	stand	тур-	9	0	Become	Consist Of	Cost	Do Briefly	In The Proceess Of	Park	Possible	Stand	Stay
Kyrgyz	Turkic	stone	таш	1	0	Stone
Kyrgyz	Turkic	sun	күн	5	0	Calendar Day	Day	Era	Sun	Weather
Kyrgyz	Turkic	that	ошо	1	0	That
Kyrgyz	Turkic	this	бу	1	0	This
Kyrgyz	Turkic	three	үч	1	0	Three
Kyrgyz	Turkic	tree	дарак	1	0	Tree
Kyrgyz	Turkic	two	эки	1	0	Two
Kyrgyz	Turkic	water	суу	2	0	River	Water
Kyrgyz	Turkic	what	эмне	1	0	What
Kyrgyz	Turkic	white	aк	8	0	Clear	Honest	Innocent	Kind-Hearted	Noble	Pure	Turth	White
Kyrgyz	Turkic	who	ким	1	0	Who
Kyrgyz	Turkic	woman	аял	2	0	Wife	Woman
Kyrgyz	Turkic	you	сен	1	0	You
Lao	Tai-Kadai	bad	ຊົ່ວ	2	0	Bad	Debased,Evil, Wicked
Lao	Tai-Kadai	big	ໃຫຍ່	3	0	Big	Grown-Up,Adult	Major,Main
Lao	Tai-Kadai	bird	ນົກ	3	0	Bird	Firing Pin	Used To Name Bird
Lao	Tai-Kadai	black	ສີດຳ	1	0	Black
Lao	Tai-Kadai	blood	ເລືອດ	1	0	Blood
Lao	Tai-Kadai	bone	ກະດູກ	1	0	Bone
Lao	Tai-Kadai	cold	ເຢັນ	3	0	Cold	Cool	Fresh
Lao	Tai-Kadai	come	ມາ	2	0	Come	Reach,Arrive
Lao	Tai-Kadai	die	ຕາຍ	5	0	Die	Extremely	Motionless	Necrosis	Stop
Lao	Tai-Kadai	dog	ໝາ	1	0	Dog
Lao	Tai-Kadai	drink	ດື່ມ	1	0	Drink
Lao	Tai-Kadai	ear	ຫູ	4	0	Ear	Handle(N)	Hearing	Receiver
Lao	Tai-Kadai	earth_soil	ດິນ	5	0	Earth	Ground	Land	Promised Land	Soil
Lao	Tai-Kadai	eat	ກິນ	11	0	Appropriate	Chew	Cost, Consume	Drink	Eat	Live By	Occupy	Rule	Suck	Take	Win
Lao	Tai-Kadai	eye	ຕາ	10	0	Bout	Checkers	Column	Eye	Hole	Mode Of Action	Move/Course/Vogue	Node	Sight,Vision	Square
Lao	Tai-Kadai	fire	ໄຟ	4	0	Bonfire	Fire	Flare	Light
Lao	Tai-Kadai	foot	ຕີນ	10	0	Base	Bottom	End	Foot	Hem Of A Dress	Leg	Leg And Foot	Leg Of Some Object	Paw	Wheel
Lao	Tai-Kadai	give	ໃຫ້	7	0	A Turn	Give	Grant	Transfer,Transmit	Used To Indicate Permission, An Order, A Request, An Invitation, A Wish	Used To Indicate That The Action Is Performed For Somebody	Used To Indicate The Addressee Of An Action
Lao	Tai-Kadai	go	ໄປ	5	0	Achievement	Constancy, Regularity, Continuity, Duration Of An Action	Go	Leave	Used To Indicate Direction
Lao	Tai-Kadai	good	ດີ	7	0	Become Reconciled	Cure	Fine, Nice	Good	Kind	Lucky	Recover
Lao	Tai-Kadai	hand	ມື	6	0	Arm	Hand	Method	Power	Sth Like Hand	Tendril
Lao	Tai-Kadai	head	ຫົວ	15	0	Buckle	Bump	Character	Chief,Leader	Edge	Head	Initial,The First	Main Part	Place, Position	Source Of Rivers	Start Or End Of A Thing	Talent	The Start	Top	Tuber Root, Bulb, Rhizome
Lao	Tai-Kadai	hear_listen	ຟັງ	2	2	Hear	Listen
Lao	Tai-Kadai	hear_listen	ໄດ້ຍິນ	2	2	Hear	Listen
Lao	Tai-Kadai	heart	ຫົວໃຈ	2	0	Core	Heart
Lao	Tai-Kadai	hot	ຮ້ອນ	3	0	Excited	Hot	Urgent
Lao	Tai-Kadai	human	ມະນຸດ	2	0	Excellent People	Human
Lao	Tai-Kadai	I	ຂ້ອຍ	1	0	I
Lao	Tai-Kadai	long	ຍາວ	2	0	Long	Prolonged
Lao	Tai-Kadai	man	ຜູ້ຊາຍ	1	0	Man
Lao	Tai-Kadai	many	ຫລາຍ	2	0	Many	Very
Lao	Tai-Kadai	moon	ເດືອນ	2	0	Month	Moon
Lao	Tai-Kadai	mouth	ປາກ	6	0	Estuary	Inform	Mouth	Muzzle	Opening	Say, Speak
Lao	Tai-Kadai	new	ໃໝ່	3	0	Latest	New	Recent,Up-To-Date
Lao	Tai-Kadai	night	ຄືນ	2	0	Evening	Night
Lao	Tai-Kadai	not	ບໍ່	5	0	Do Not	No	Not	Used To Mark Questions	Very
Lao	Tai-Kadai	old	ເກົ່າ	3	0	Ancient	Former	Old
Lao	Tai-Kadai	one	ດຽວ	3	0	Instant, Moment	One	Only,Just
Lao	Tai-Kadai	person	ບຸກຄົນ	1	0	Person
Lao	Tai-Kadai	rain	ຝົນ	3	0	Rain	Season	Year
Lao	Tai-Kadai	round	ຮອບ	4	0	Around	Cycle	Round	Show(N)
Lao	Tai-Kadai	say	ເວົ້າ	3	0	Converse	Say	Talk,Speak
Lao	Tai-Kadai	see_look	ເບິ່ງ	3	0	Look	Observe	Understand
Lao	Tai-Kadai	sky	ຟ້າ	3	0	Paradise,Heaven	Sky	Weather
Lao	Tai-Kadai	sleep	ນອນ	2	0	Lie Down	Sleep
Lao	Tai-Kadai	small	ເລັກ	2	0	Insignificant	Small
Lao	Tai-Kadai	square	ຮຽບຮ້ອຍ	5	0	Neat	Safe	Satisfactory	Square	Well-Bred
Lao	Tai-Kadai	stand	ຢືນ	1	0	Stand
Lao	Tai-Kadai	stone	ກ້ອນຫີນ	1	0	Stone
Lao	Tai-Kadai	sun	ແດດ	2	0	Sun	Sunshine,Sunlight
Lao	Tai-Kadai	that	ນັ້ນ	1	0	That
Lao	Tai-Kadai	this	ນີ້	3	0	Here	That	This
Lao	Tai-Kadai	three	ສາມ	1	0	Three
Lao	Tai-Kadai	tree	ຕົ້ນໄມ້	1	0	Tree
Lao	Tai-Kadai	two	ສອງ	1	0	Two
Lao	Tai-Kadai	water	ສິນທຸ	2	0	River,Lake,Sea Etc,Waters	Water
Lao	Tai-Kadai	white	ສີຂາວ	1	0	White
Lao	Tai-Kadai	who	ອັນໃດ	2	2	Which	Who
Lao	Tai-Kadai	who	ໃຜ	2	2	Someone	Who
Lao	Tai-Kadai	woman	ນາງ	7	0	Goddess	Heroine	Lady	Mrs.	Nang	Princess	Woman
Lao	Tai-Kadai	you	ເຈົ້າ	1	0	You
Latin	Indo-European	bad	malus	5	0	Bad	Debased,Evil, Wicked	Harmful	Ugly	Unlucky
Latin	Indo-European	big	magnus	7	0	Advanced	Big	Expensive,Dear	Great,Superior	High	Loud	Significant,Important
Latin	Indo-European	bird	avis	2	0	Bird	Omen
Latin	Indo-European	black	ater	4	2	Black	Dark	Dejected,Dismal	Vicious, Malicious
Latin	Indo-European	black	niger	5	2	Black	Dark	Dejected,Dismal	Ominous	Vicious, Malicious
Latin	Indo-European	blood	sanguis	5	0	Blood	Bloodshed	Descendant, Offspring	Descent	Strength, Life
Latin	Indo-European	bone	ossis	2	0	Bone	Mettle
Latin	Indo-European	cold	frigidus	4	0	Chilling	Cold	Cool	Dull
Latin	Indo-European	come	venio/venire	2	0	Come	Fall Into,Incur,Go As Far As
Latin	Indo-European	die	morior	2	0	Die	Disappear
Latin	Indo-European	dog	canis	6	0	Bitch	Canis Major/Minor	Despicable People	Dog	Hanger-On	Lowest Throw Of A Dice
Latin	Indo-European	drink	bibere	4	0	Absorb	Drink	Listen Attentively	Live On The Banks Of
Latin	Indo-European	ear	auris	2	0	Ear	Judgement
Latin	Indo-European	earth_soil	solum	7	2	Bottom	Country	Floor	Foundation	Ground	Soil	Sole Of Foot
Latin	Indo-European	earth_soil	terra	5	2	Country	Earth	Ground	Land	Soil
Latin	Indo-European	eat	edere	2	0	Devour	Eat
Latin	Indo-European	eye	oculus	4	0	Bud	Darling	Eye	Sight,Vision
Latin	Indo-European	fire	ignis	4	0	Brightness,Redness	Fire	Firebrand	Passion
Latin	Indo-European	foot	pes	4	0	Foot	Foot, Metre	Measure Of Length	Sheet
Latin	Indo-European	give	do/dare/dedi	7	0	Allow	Cause	Dedicate	Give	Impute To	Pass	Tell
Latin	Indo-European	go	vado/vadere	2	0	Continue	Go
Latin	Indo-European	good	bonus	6	0	Beneficial,Profitable	Brave	Good	Kind	Loyal	Lucky
Latin	Indo-European	hand	manus	7	0	Fighting	Group	Hand	Handwriting	Power	Touch	Trunk Of Elephant
Latin	Indo-European	head	caput	10	0	Capital Towns	Chief,Leader	Civil Rights	End	Head	Individual	Life	Principle Money	Source Of Rivers	Substance,Chapter
Latin	Indo-European	hear_listen	audio/audire	7	2	Agree	Be Called	Examine A Case	Hear	Learn	Listen	Obey
Latin	Indo-European	hear_listen	ausculto/auscultare	2	2	Listen	Overhear
Latin	Indo-European	heart	cor	4	0	Heart	Soul	Spirit, Mind	Thought
Latin	Indo-European	hot	calidus	5	0	Desire	Fast	Hasty	Hot	Warm
Latin	Indo-European	human	homo（n）	6	0	Creature	Fellow	Human	Man	Person,People	The World
Latin	Indo-European	I	ego	1	0	I
Latin	Indo-European	long	longus	4	0	Far-Reaching	Long	Protracted	Vast
Latin	Indo-European	man	vir	4	0	Brave Man	Footsoldier	Husband	Man
Latin	Indo-European	many	multi	1	0	Many
Latin	Indo-European	moon	luna	3	0	Crescent	Month	Moon
Latin	Indo-European	mouth	os	5	0	Effrontery	Entrance	Face	Mouth	Opening
Latin	Indo-European	new	novus	7	0	Fresh	Inexperienced	New	Recent,Up-To-Date	Strange	Unusual	Young
Latin	Indo-European	night	nox	2	0	Darkness	Night
Latin	Indo-European	not	non	2	0	No	Not
Latin	Indo-European	old	vetus	2	0	Former	Old
Latin	Indo-European	one	unus	5	0	An Individual,A Persoon	One	Single, Mono-	The Best/Outstanding One	The Same Thing
Latin	Indo-European	person	caput	12	5	Capital Towns	Chief,Leader	Civil Rights	Head	Individual	Life	Person	Principle	Principle Money	Source Of Rivers	Substance,Chapter	Top
Latin	Indo-European	person	corpus	6	5	Body	Body Politic	Corpse	Flesh	Person	Trunk
Latin	Indo-European	person	hominem	2	5	Man	Person
Latin	Indo-European	person	homo	5	5	Creature	Fellow	Person	The Public	The World
Latin	Indo-European	person	persona	3	5	Character	Mask	Person
Latin	Indo-European	rain	pluvia	1	0	Rain
Latin	Indo-European	round	rotundus	4	0	Cycle	Round	Smooth	Spherical
Latin	Indo-European	say	dico/dicere	11	0	Allege,Pled	Appoint	Call	Describe,Celebrate	Mean	Mention	Pronounce	Say	Settle,Fix	Talk,Speak	Tell
Latin	Indo-European	see_look	aspicere	4	2	Consider	Face	Look	See
Latin	Indo-European	see_look	videre	7	2	Appear	Consider	Know	Look After	Oversee	See	Seem Right
Latin	Indo-European	sky	caelum	6	0	Air	Climate	Height Of Success	Paradise,Heaven	Sky	Weather
Latin	Indo-European	sleep	dormire 动词	2	0	Fall Asleep	Sleep
Latin	Indo-European	small	parvus	5	0	Little	Short Of Time	Slight	Small	Young
Latin	Indo-European	square	quadratus	1	0	Square
Latin	Indo-European	stand	sto/stare/steti/statum	12	0	Be Conspicuous	Be Successful	Be The Fault Of	Continue	Cost	Fear	Insist	Park	Remain	Rest	Stand	Support
Latin	Indo-European	stone	lapis	7	0	Auctioneer’S Stand	Blockhead	Grave Stone	Jewel	Marble	Milestone,Boundary Stone	Stone
Latin	Indo-European	sun	sol/solis	5	0	Day	Sun	Sun God	Sunshine,Sunlight	Warmth Or Heat From The Sun
Latin	Indo-European	that	ille	6	0	It,He,She	That	That Thing	The Famous	The Former	The Other
Latin	Indo-European	this	haec	1	0	This
Latin	Indo-European	three	tres	1	0	Three
Latin	Indo-European	tree	arbor	4	0	Mast	Oar	Ship	Tree
Latin	Indo-European	two	duo	1	0	Two
Latin	Indo-European	water	aqua	1	0	Water
Latin	Indo-European	what	quid	2	0	What	Who
Latin	Indo-European	white	albus	2	0	Bright	White
Latin	Indo-European	who	quis	2	0	That	Who
Latin	Indo-European	woman	femina	3	0	Female	Female (Animals)	Woman
Latin	Indo-European	you	vos	1	0	You
Hlai	Kra-Dai	bad	re:k7	4	0	Bad	Difficult	Toxic	Useless,Broken
Hlai	Kra-Dai	big	loŋ1	3	0	Big	Fat	Thick
Hlai	Kra-Dai	bird	taȶ7	1	0	Bird
Hlai	Kra-Dai	black	lo:k7,dom3	1	0	Black
Hlai	Kra-Dai	blood	ɬa:ȶ7	1	0	Blood
Hlai	Kra-Dai	bone	vɯ:k7	1	0	Bone
Hlai	Kra-Dai	cold	kha:i2	1	0	Cold
Hlai	Kra-Dai	come	pɯ:n1	1	0	Come
Hlai	Kra-Dai	die	ɬa:u2,hɯt7	1	0	Die
Hlai	Kra-Dai	dog	pa1	1	0	Dog
Hlai	Kra-Dai	drink	la2,o:k9,hja:u1	6	0	Drink	Eat	Embezzle	Exploit	Ripped Off	Smoke
Hlai	Kra-Dai	ear	zai1	2	0	Ear	Handle(N)
Hlai	Kra-Dai	earth_soil	van1	3	0	Earth	Ground	Soil
Hlai	Kra-Dai	eat	la2	6	0	Be Deceived	Drink	Eat	Embezzle	Exploit	Smoke
Hlai	Kra-Dai	eye	tsha1	1	0	Eye
Hlai	Kra-Dai	fire	fei1	1	0	Fire
Hlai	Kra-Dai	foot	khok7,teȶ7	4	0	Base	Foot	Leg	Unus Measure Plants Or Mushroom
Hlai	Kra-Dai	give	tɯ:ŋ	2	0	Be	Give
Hlai	Kra-Dai	go	hei1	1	0	Go
Hlai	Kra-Dai	good	ɬeȵ1	2	0	Good	Very
Hlai	Kra-Dai	hand	meɯ1	1	0	Hand
Hlai	Kra-Dai	head	gwou3	2	0	End	Head
Hlai	Kra-Dai	hear_listen	pleɯ1	3	0	Feel	Hear	Listen
Hlai	Kra-Dai	heart	ɬa:u3	1	0	Heart
Hlai	Kra-Dai	hot	fou3,ti:t7	1	0	Hot
Hlai	Kra-Dai	human	u2a:u1	2	0	Human	Person,People
Hlai	Kra-Dai	I	hou1,de3	1	0	I
Hlai	Kra-Dai	long	ta:u3	1	0	Long
Hlai	Kra-Dai	man	pha3ma:n1	3	0	Husband	Male	Man
Hlai	Kra-Dai	many	ɬo:i1	2	0	Enough	Many
Hlai	Kra-Dai	moon	ȵa:n1	2	0	Month	Moon
Hlai	Kra-Dai	mouth	pom3	1	0	Mouth
Hlai	Kra-Dai	new	pa:n1	1	0	New
Hlai	Kra-Dai	night	pai3tshop7	1	0	Night
Hlai	Kra-Dai	not	ta1	3	0	No	Not	Used To Mark Questions
Hlai	Kra-Dai	old	za1	1	0	Old
Hlai	Kra-Dai	one	tsheɯ3,tsɯ2	1	0	One
Hlai	Kra-Dai	person	u2a:u1	2	0	Human	Person
Hlai	Kra-Dai	rain	fun1	1	0	Rain
Hlai	Kra-Dai	round	hwom1,oŋ2	1	0	Round
Hlai	Kra-Dai	say	ri:n1	2	0	Say	Talk,Speak
Hlai	Kra-Dai	see_look	kiu1,la:i3,zu:i3	2	0	Read	See
Hlai	Kra-Dai	sky	fa3	2	0	Sky	Used To Measure
Hlai	Kra-Dai	sleep	kau2	2	0	Lie Down	Sleep
Hlai	Kra-Dai	small	eȵ2	1	0	Small
Hlai	Kra-Dai	square	pha:ŋ2,ba:ŋ3	1	0	Square
Hlai	Kra-Dai	stand	tsu:n1	1	0	Stand
Hlai	Kra-Dai	stone	tshi:n1	1	0	Stone
Hlai	Kra-Dai	sun	tsha1hwan1	2	0	Sun	Sunshine,Sunlight
Hlai	Kra-Dai	that	ma2 tsɯ2 hom1	1	2	That
Hlai	Kra-Dai	that	nei2 tsɯ2	1	2	That
Hlai	Kra-Dai	three	fu3	1	0	Three
Hlai	Kra-Dai	tree	tshai1	2	0	Tree	Wood
Hlai	Kra-Dai	two	ɬau3	1	0	Two
Hlai	Kra-Dai	water	nom3	2	0	River	Water
Hlai	Kra-Dai	what	me3he3	2	0	Anything	What
Hlai	Kra-Dai	white	kha:u1	1	0	White
Hlai	Kra-Dai	who	ɯ3ra3,a3ra3	1	0	Who
Hlai	Kra-Dai	woman	pai3khau2,pɯ1khau2	2	0	Wife	Woman
Hlai	Kra-Dai	you	meɯ1	1	0	You
Lingao	Tai-Kadai	bad	多形式	1	0	Bad
Lingao	Tai-Kadai	big	dua	2	0	Big	Thick
Lingao	Tai-Kadai	bird	nok	1	0	Bird
Lingao	Tai-Kadai	black	lam	1	0	Black
Lingao	Tai-Kadai	blood	beʔ	1	0	Blood
Lingao	Tai-Kadai	bone	uaʔ	2	0	Bone	Meat With Lots Bones
Lingao	Tai-Kadai	cold	nit	1	0	Cold
[truncated: 1,737 more rows]

## Sheet: Dictionaries
Order	Language	Language Family (According to Glottolog)	Dictionary	Author	Publisher	Publication Date	Number of Entries Contributed by Each Language
1	Arabic	Afro-Asiatic	Advanced Arabic Chinese dictionary	Wang Peiwen	Commercial Press	2014	63
2	Hebrew	Afro-Asiatic	The complete English Hebrew Dictionary	Reuben Alcalay	massadah pubishing co	1965	62
3	Hausa	Afro-Asiatic	A Hausa-English Dictionary	Paul Newman	Yale University Press	2007	55
4	Swahili	Atlantic-Congo	A standard Swahili-English dictionary	Inter-territorial Language (Swahili) Committee to the East African Dependencies.	Nairobi, Kenya ; Oxford ; New York : Oxford University Press	1939(1987 printing)	60
5	Vietnamese	Austroasiatic	Vietnamese-Chinese Dictionary (2nd Edition)	Lei Hang, Li Baohong,	Foreign Language Teaching and Research Press	2011	61
6	Khmer	Austroasiatic	Cambodian-English Dictionary	Robert K. Headley, Rath Chim, and Ok Soeum	Dunwoody Press	1997	60
7	Hawaiian	Austronesian	Hawaiian Dictionary	Mary Kawena Pukui; Samuel H. Elbert	University of Hawai’i Press	1986	60
8	Indonesian	Austronesian	A Comprehensive INDONESIAN-ENGLISH Dictionary	Alan M. Stevens and A. Ed. Schmidgall - Tellings	Ohio University Press	2010	62
9	Malay	Austronesian	Kamus umum bahasa malaysia	Yang Kuil Yee,Chan Meow Wah	The Wotd Book Co.Ssdn. Bhd.	1988	59
10	Malagasy	Austronesian	A new Malagasy-English dictionary	J. Richardson	The London Missionary Society	1885	59
11	Maori	Austronesian	A Dictionary of the Maori Language	Herbert W. Williams	Government Printer	1957	63
12	Marshallese	Austronesian	Marshallese-English Dictionary	Takaji Abo, Byron W. Bender, Alfred Capelle, Tony DeBrum	University of Hawaii Press	1977	61
13	Tamil	Dravidian	Tamil-English, English-Tamil dictionary & phrasebook	Victor	Hippocrene Books	2004	60
14	Telugu	Dravidian	A TELUGU-ENGLISH DICTIONARY	Gwynn, John Peter Lucius	New York: Oxford University Press	1991	60
15	Irish	Indo-European	An Irish-English Dictionary: With A Supplement	Edward O'Reilly, John O'Donovan	Duffy	1864	62
16	Polish	Indo-European	Collins Polish English Dictionary	HarperCollins Publishers	HarperCollins	2007	63
17	Persian	Indo-European	Persian-Chinese dictionary	Department of Oriental Languages and Literature, Peking University	Commercial Press	1981	60
18	German	Indo-European	Oxford German Dictionary	Werner Scholze-Stubenrecht, John Bradbury Sykes, M. Clark, Olaf Thyen	Oxford University Press	2008	62
19	Russian	Indo-European	Modern Russian-Chinese Dictionary	Zhang Jianhua	Foreign Language Teaching and Research Press	1992	63
20	French	Indo-European	FRENCH-ENGLISH Dictionary	Ursula Martini	Barrons Educational Series	2016	63
21	Czech	Indo-European	Velký česko-anglický slovník (Big Czech-English Dictionary	Josef Fronek	Leda	2013	61
22	Latin	Indo-European	Collins Latin Dictionary & Grammar	Collins Dictionaries	Harper Collins	2013	68
23	Norsk	Indo-European	Norwegian English dictionary	Einar Haugen	Oslo : Universitetsforlaget	1990	60
24	Portuguese	Indo-European	Oxford Portuguese Dictionary	Sinda López Fuentes & Ana Frankenberg-Garcia▪Helen Newstead	Oxford University Press	2015	63
25	Swedish	Indo-European	The Standard Swedish-English English-Swedish Dictionary	Holt Rinehart & Winston	Cassell Publishers Ltd Villiers House,41-47 Strand, London WC2N 5JE	1990	63
26	Slovak	Indo-European	Vel'ký slovník anglicko-slovenský a slovensko-anglický	Lingea	LINGEA	2008	62
27	Spanish	Indo-European	Oxford Spanish Dictionary	Galimberti Jarman, Roy Russell, Carol Styles Carvajal, and Jane Horwood.	OUP Oxford	2008	62
28	Greek	Indo-European	Collins Greek-English Dictionary 1st Edition		Harpercollins Pub Ltd	2003	62
29	Italian	Indo-European	Oxford-Paravia Italian Dictionary	Cristina Bareggi	Oxford University Press	2010	63
30	Hindi	Indo-European	Hindi-English English-Hindi Dictionary	Todd Scudiere	HIPPOCRENE BOOKS, INC.171 Madison Ave.New York，NY10016	2009	62
31	English	Indo-European	Oxford Middle Order English-Chinese Dictionary (4th Ed.)	Joanna Turnbull / Alison Waters	Commercial Press	2010	63
32	Scottish Gaelic	Indo-European	The Gaelic-English dictionary /	Colin Mark.	London ; New York : Routledge	2004	59
33	Urdu	Indo-European	Urdu Chinese dictionary	Kong Julan	Higher Education Press	2014	59
34	Lithuanian	Indo-European	Lithuanian dictionary	Bronius Piesarskas, Bronius Svecevicius	Routledge	1995	61
35	Dutch	Indo-European	Prisma Handwoordenboek Engels-Nederlands en Nederlands-Engels	Prue Gargano, Fokko Veldman	Uitgeverij Unieboek	2010	60
36	Danish	Indo-European	Danish Dictionary:Danish-English, English-Danish	Anna Garde	Routledge	1995	59
37	Icelandic	Indo-European	Íslensk-ensk orðabók / Concise Icelandic-English Dictionary	Sverrir Hólmarsson; Sanders, Christopher; Tucker, John	Iðunn	1989	78
38	Armenian	Indo-European	A Comprehensive Dictionary Armenian-English	Mesrob G. Kouyoumdjian	Atlas Press	1970	60
39	Croatian	Indo-European	Veliki hrvatsko-engleski rjecnik（Croatian-English dictionary）	Ž Bujas	Globus	2008	61
40	Bengali	Indo-European	Samsad Bengali-English dictionary	Biswas, Sailendra	Sahitya Samsad	2000	65
41	Pashto	Indo-European	A Dictionary of the Pukhto, Pushto: Or Language of the Afghans	Raverty, H. G.	Literary Licensing, LLC	1867	59
42	Pali	Indo-European	Concise Pali-English dictionary	A. P. BUDDHADATTA, Aggārāma, Ambalangoda.	Colombo Apothecaries' Co.	1957	59
43	Japanese	Japonic	A STANDARD JAPANESE – ENGLISH DICTIONARY	TSUNETA TAKEHARA M. A. Ph. D.	Tokyo Osaka: Houbunsha	1980	61
44	Korean	Koreanic	DONG·A'S PRIME KOREAN-ENGLISH DICTIONARY	Dong-A(동아,斗山东亚)	Dong-A Publishing Co., Ltd	1988	68
45	Hlai	Kra-Dai	Li-Chinese Dictionary	Institute of Ethnic Studies, Chinese Academy of Social Sciences	Sichuan Ethnic Publishing House	1993	60
46	Basque	language isolate	CBS-Morris English-Basque/ Basque English Dictionary	Morris Academy Press	Mikel Morris	2010	60
47	Mongolian	Mongolic	New Mongolian-Chinese Dictionary		Commercial Press	1999	59
48	Chinese	Sino-Tibetan	Modern Chinese Dictionary (7th Edition)	Institute of Linguistics, Chinese Academy of Social Sciences	Commercial Press	2016	62
49	Burmese	Sino-Tibetan	Burmese-Chinese Dictionary	Department of Oriental Languages and Literature, Peking University	Commercial Press	2000	64
50	Thai	Tai-Kadai	THAI-ENGLISH DICTIONARY			2003	62
51	Lingao	Tai-Kadai	Lingao-Chinese Dictionary	Liu Jiansan	Sichuan Ethnic Publishing House	2000	59
52	Zhuang	Tai-Kadai	Zhuang-Chinese Dictionary	Research Office of the Ethnic Minority Language Commission of Guangxi Zhuang Autonomous Region	Guangxi Nationalities Publishing House	1984	60
53	Bouyei	Tai-Kadai	Bouyei-Chinese Dictionary	Institute of Ethnic Studies, Chinese Academy of Social Sciences	The Ethnic Publishing House	2002	60
54	Lao	Tai-Kadai	Lao-English Dictionary	William L. Patterson and Mario E. Severino	Dunwoody Press	1995	61
55	Shan	Tai-Kadai	Shan-English Dictionary	Sao Tern Moeng	Dunwoody Press	1995	50
56	Manchu	Tungusic	Manchu-Chinese Dictionary	Getuken	Xinjiang People's Publishing House	1994	59
57	Uyghur	Turkic	Uyghur-Chinese Dictionary	Liao Zeyu, Ma Junmin	Xinjiang People's Publishing House	2006	60
58	Turkish	Turkic	Turkish-Chinese dictionary	Zhou Zhengqing, Zhou Yuntang	Commercial Press	2008	59
59	Kyrgyz	Turkic	Kyrgyz-English Dictionary	Karl A. Krippes	Dunwoody Press	1998	59
60	Finnish	Uralic	bab.la Finnish-English dictionary	bab.la			63
61	Hungarian	Uralic	Hungarian-English Dictionary		Hungarian Academy of Sciences		63

## Sheet: Data for generating networks
source	target	weight
BIG	Great,Superior	37.5
SKY	A Period Of A Day	1
HEAD	Chief,Leader	34.5
FOOT	Leg	33.5
HEAD	Top	32
SMALL	Little	32
WOMAN	Female	31
STAND	A Little While	1
EARTH_SOIL	Ground	30.0
NEW	Fresh	30
SAY	Talk,Speak	29
SAY	Tell	28.5
EARTH_SOIL	Land	28.0
SUN	A Period Of Time	2
BAD	Debased,Evil, Wicked	27
BLACK	Dark	27.0
HAND	Arm	26
MAN	Husband	24.0
BLOOD	A Fashionable And Dashing Young Man	1
STAND	Abide	1
WOMAN	Wife	23
COLD	Cool	21.5
MAN	Male	21.5
EAR	Handle(N)	21
HOT	Abundant	2
BIG	A High Degree	2
SMALL	Young	21
GO	Abrade	4
GOOD	Fine, Nice	20
HEAD	Brain Or Mind	19
HUMAN	Person,People	19
NEW	Recent,Up-To-Date	19
HUMAN	Man	18
MOUTH	Accent	1
SMALL	Short	18
RAIN	A Great Quantity	2
MANY	A High Degree	1
HEAR_LISTEN	Work,Act	1
LONG	A Long Time	8
COLD	Indifferent,Unemotional,Insensitive	17
FOOT	Base	17
GOOD	Kind	17
FIRE	Accelerate/Decelerate	1
MAN	Human	16.5
ONE	A Certain	2
MOUTH	Age Of Animal	1
OLD	Ancient	16
TREE	Wood	16
EYE	Agent	1
BAD	Ill	15
EAT	Abrade	1
EYE	Aperture	1
GIVE	Grant	15
OLD	Aged	15
WATER	Alcohol	4
THAT	A Moment Before	1
MANY	A Long Time	2
FOOT	Bottom	14
GO	Accommodate	1
SMALL	Insignificant	14
MANY	Abundance	1
GO	According To	1
GO	Achievement	1
GOOD	Well	13
GOOD	Beautiful	13
HEART	Center	13
WHITE	Blank	13
EAT	Abrasion	1
HEART	Emotion	12.5
SEE_LOOK	Witticism	1.5
BLACK	Dejected,Dismal	12.0
DRINK	Absorb	12
GIVE	Pass	12
GIVE	Allow	12
GOOD	Suitable, Appropriate, Proper	12
HEART	Core	12
OLD	Former	12
ONE	A Piece Of	1
ROUND	Circle	12
WATER	Aquatic	2
ONE	A Thing Or A Person	6
EAT	Absorb	4
HEART	Spirit, Mind	11.5
PERSON	Individual	11.5
BAD	Poor	11
STAND	Act As	1
EAR	Hearing	11
EYE	Appearance	3
HEART	Courage	11
MANY	Abundant	5
NEW	Modern	11
COME	Add,Put	3
STONE	A Piece Of Stone Shaped For A Purpose	1
ONE	A,An	10
WOMAN	Lady	11
GO	Adoption	1
ROUND	Spherical	10.5
SEE_LOOK	Witness	3.5
BAD	Wrong	10
BAD	Inferior	10
DOG	A Generic Term For Foreign Quadruped	1
EAT	Accept	2
EARTH_SOIL	Territory	10.0
EARTH_SOIL	Country	10.0
HOT	Affectionate	1
FIRE	African Cannabis	1
GIVE	Offer	10
STAND	Adversative	1
COME	Agree	1
HAND	Handle(V)	10
HEAD	Start Or End Of A Thing	10
MAN	People,Person	10.0
NIGHT	Evening	10
OLD	Used	10
WHAT	A,An	1
ONE	Alone	3
ONE	An Individual,A Persoon	3
SLEEP	Asleep	5
SQUARE	Quadrangular	10
BIG	Abundant	2
WHITE	White People	10
ONE	Another	4
ONE	Another Thing	1
BAD	Useless,Broken	9
STAND	Alight	1
GIVE	Cause	9
GOOD	Right	9
HEAD	End	9
BIG	Advanced	3
NEW	Novel	9
SEE_LOOK	Wait	1
SQUARE	Quadratic	9
SUN	A Ray Or Beam Of Light	1
WHAT	Any	2
ONE	Any	1
FOOT	Paw	8.5
SEE_LOOK	Visit	9.0
TWO	The Second	8.5
BLACK	Vicious, Malicious	8.0
BLACK	Gloomy	8
COME	Appear, Produce	9
STAND	Appear, Produce	1
DRINK	Accept	1
FOOT	Leg Of Some Object	8
GIVE	Confer,Bestow	8
COME	Arrival	1
HEART	Thought	8
FIRE	Anger	6
I	Ego,Self	8
LONG	All The Time	1
LONG	Along	1
MANY	Any Other	1
OLD	Unfresh	8
OLD	Old People	8
OLD	Elder	8
PERSON	Character	8.0
ROUND	Cycle	8
SAY	Mean	8
SAY	Call	8
STAND	Arrive	1
THIS	Any	1
WATER	Bad Humors In The Body	1
ONE	Anyone	2
WHITE	Pure	8
WHITE	Fair-Skinned	8
BIG	Arrogant	1
EARTH_SOIL	World	7.5
SEE_LOOK	Vision	2
SEE_LOOK	Vigilance	1
SEE_LOOK	View	8.5
SEE_LOOK	Understand	7.5
SUN	A Sail	1
YOU	Anyone	2
BAD	Ugly	7
BAD	Harmful	7
LONG	At Great Length	1
BLACK	Dirty	7
BLOOD	Ancestry	1
BLOOD	Attached	1
STONE	Abounding With Stones	1
COLD	Unfriendly, Unwelcoming	7
COME	As A Shout Of Welcome	1
COME	Assumed	1
EAT	Acquire	1
EAR	Lug	7
EAT	Affiliated	1
EAT	Aged Tooth	1
EYE	Arch	1
HOT	Anger	3
HOT	Angry	1
GIVE	Pay Bills	7
GOOD	Happy	7
GOOD	Beneficial,Profitable	7
HAND	Control	7
HAND	Method	7
HEAD	Title	7
HOT	Anxiety	1
HUMAN	Humane	7
I	Myself	7
NIGHT	Nighttime	7
NIGHT	Darkness	7
PERSON	Human	7
RAIN	Baptist	1
ROUND	Fat	7
SKY	Above	1
SMALL	Tiny	7
SMALL	Slight	7
STAND	Attend	1
STONE	Auctioneer’S Stand	1
WHAT	Anything	7
WHO	Anything	1
TREE	Plant(N)	7
ONE	Belong One	1
ONE	Best	3
EARTH_SOIL	Dust	6.5
EAT	Appropriate	1
PERSON	Man	6.5
HEAR_LISTEN	Understand	5.5
BAD	Unlucky	6
BAD	Inappropriate	6
BLACK	Illegal And Sneaking	6
BLACK	Black People	6
GO	Attend	3
BIRD	A Miserable Destitute Object	1
EAT	Arrears	1
EAT	Banquet	2
EAT	Be Consumed	2
MOUTH	Articulation	1
FIRE	Appetite	1
HOT	Ardent	1
HOT	Attractive	1
FOOT	Measure Of Length	6
GIVE	Yield	6
GIVE	Put,Place	6
GIVE	Deal	6
GOOD	Healthy	6
GOOD	Delicious	6
HAND	Sleeve	6
HEAD	Hair Or Hairstyle	6
SEE_LOOK	Try Do	4
HEAR_LISTEN	Try	0.5
HEART	Sth Heart-Shaped	6
FIRE	Bad Thing	1
EYE	Aspect	1
NEW	Afresh	6
OLD	Past,Previous	6
YOU	Body	1
ONE	Certain	1
THIS	Denoting A General Topic	1
ROUND	Complete	6
SAY	Think	6
SAY	Narrate	6
SAY	Express	6
SKY	Air	4
SKY	Angel	1
SMALL	Low	6
DIE	Bad	1
DIE	Bad Health	1
COME	Attend	2
WHO	Each	2
TREE	Timber	6
TWO	A Pair Of	6
THIS	Each	1
MANY	At Most	1
LONG	Be Good At	1
FOOT	Step	5.5
STAND	Await	1
SEE_LOOK	Treat	3.5
HEART	Breast	5.5
TWO	Both	5.5
BAD	Weak	5
BAD	Unpleasant	5
BAD	Rotten	5
MOON	Bald Patch	1
BONE	Baby	1
GO	Away,Off	1
STAND	Be	6
GO	Be	5
EAT	Be Deceived	2
DRINK	Be Derided	1
EAT	Be Effective	1
MOUTH	Bar Bit	1
MOUTH	Beak	1
FIRE	Battle	2
GIVE	Produce	5
GIVE	Present	5
GIVE	Let	5
COME	Be	2
GO	Be About	4
COME	Be Available In A Specified Form	1
GOOD	Skilled,Experienced	5
GOOD	Favourable	5
GOOD	Enjoyable	5
GOOD	Effective	5
HAND	Handwriting	5
HAND	Power	5
HEAD	The Start	5
HEAD	Individual	5
HEART	The Central Part Of Something	5
HOT	Be Hot	1
MANY	Big	1.5
MAN	Fellow	5
LONG	Big	1
BIG	Bigger	1
MOON	Beautiful	1
MOUTH	Beverage	1
MOUTH	Blade	4
EYE	Bout	3
NEW	Young	5
NOT	Used To Mark Questions	5
NOT	Non-,Used To Compose Adjective	5
OLD	Skilled,Experienced	5
OLD	Outdated	5
OLD	Long-Standing	5
PERSON	Other People	5
ROUND	Circuit	5
SEE_LOOK	Towards	1
SLEEP	Be Asleep	1
DIE	Be Consumed	1
COME	Be Back	1
WHAT	Each	1
WHAT	Every	1
WHO	Every	1
TREE	Mast	5
TWO	A Couple Of	5
THIS	Following	1
ONE	For A While	1
THIS	He	1
WHITE	Grey	5
WOMAN	Girl	5
THIS	Here	5
COME	Be Born	1
HAND	Side	4.5
THIS	Here And Now	1
PERSON	Body	4.5
ROUND	Rotund	4.5
SAY	Declare	4.5
BAD	Dirty	4
LONG	Boastful,Grandiloquent	1
BIG	Bulky	4
BIG	Burly	2
BIG	Cavernous	1
BIRD	A Person Of A Specified Kind	1
MOON	Beauty	1
BONE	Back Bone	1
COLD	Calm	4
COME	Be Brought	1
DIE	Be Dejected	1
BIRD	A Poor Wretch	1
EAT	Be Insulted	1
EAT	Beat	2
EAR	Sth Like Ear	4
EARTH_SOIL	Floor	4.0
EARTH_SOIL	Field	4.0
DRINK	Beverage	4
EAT	Bite	7
EAT	Blame	2
DRINK	Booze	6
EAT	Break One'S Fast	1
DRINK	Breath In	1
EAT	Bug, Pester	1
FOOT	Stem	4
FOOT	Foot, Metre	4
FOOT	End	4
GIVE	Sell	4
GIVE	Hold	4
GIVE	Dedicate	4
GIVE	Confer	4
GIVE	Assign	4
STAND	Be Built	3
GO	Be Concerned	1
STAND	Be Conspicuous	1
GOOD	Lucky	4
GOOD	Great	4
GOOD	Friendly	4
GOOD	Easy	4
GOOD	Cute,Lovely	4
GOOD	Best	4
HAND	Foot, Paw	4
HAND	Sth Like Hand	4
HEAD	Used To Measure…	4
HEAD	Talent	4
HEAD	Population	4
HEAD	Globular Plant	4
SEE_LOOK	Think	6.5
HEART	Desire	4
HOT	Be Jealous	2
FIRE	Blight	1
FIRE	Boiling	1
HUMAN	Individual	4
BIG	Chief,Leading	2
BIG	Competitive	0.5
MAN	Masculine	4
BLOOD	Birth	1
EYE	Bud	11
EYE	Bud Eye	1
EYE	Buttonholes	1
NEW	The Newcome	4
NEW	Recently	4
NIGHT	Eve	4
OLD	Senior	4
OLD	Old-Fashioned	4
WHAT	How	9
WHO	How	0.5
WATER	Baths	1
SAY	State	4
SAY	Remark	4
SAY	Mention	4
HEAR_LISTEN	Taste	1.5
SEE_LOOK	Taste	1
SKY	Atmosphere	2
SKY	Attic	1
DIE	Be Exhausted	0.5
SMALL	Weak	4
SMALL	Narrow Minded	4
SMALL	Minor	4
SMALL	Junior	4
SQUARE	Square(N)	4
DIE	Be Half	1
GO	Be Cracked,Get Creased	1
GO	Be Customary, Be Done, Be Possible, Be Allowed	2
BONE	Biting Remark	0.5
STONE	Block Of Ice	1
STONE	Blockhead	1
SKY	Be Absent-Minded	1
WHAT	How Much	2
YOU	Husband	1
TREE	Shaft, Pole	4
WATER	Beverage	3
WATER	Blood	1
WATER	Brilliance Shown By Gems	2
WATER	Chives	1
WATER	Cloud	1
YOU	I,You,He	1
WHO	I,You,He/She	1
WHITE	Reactionary	4
WHITE	Innocent	4
WHITE	Clear	4
WHITE	Clean	4
WOMAN	She	4
BIG	Considerable	2
COME	Be Descended	1
STAND	Be Doing	1
SLEEP	Be Sick In Bed	1
COME	Be Drawn	1
EARTH_SOIL	Clay	3.5
HEART	Chest	3.5
HEART	Attention	3.5
BLOOD	Bleed	1
PERSON	The Public	3.5
SEE_LOOK	Swear	1
SEE_LOOK	Summon	1
SEE_LOOK	Suffer	2
HEAR_LISTEN	Suffer	1
THIS	Immediately	1
BAD	Disagreeable	3
BAD	Dangerous	3
BAD	Badly	3
LONG	Continuous	2
MANY	Count	1
LONG	Deep	2
BIG	Deep	1
BIG	Deeply	1
BIG	Dense	2
BIG	Difficult Surmount	1
LONG	Distence	1
LONG	Duration	1
BLACK	Night	3
BLACK	Desperate	3
BLOOD	Blood Kinship	3
BLOOD	Bloodshed	2
BLOOD	Bloodshot Or Reddened	1
STONE	Brick	2
COLD	Coolness	3
COLD	Ague,Fever,Etc	3
GO	Be Engaged In,Undertake	1
STAND	Be Erect	1
STAND	Be Established	1
STAND	Be Excited	1
GO	Be Fashionable	1
DIE	Beaten	2
BIRD	A Spoke (Of A Wheel)	1
EAT	Burn	2
EAR	Receiver	3
EARTH_SOIL	Bottom	3.0
EAT	Capture	3
DRINK	Carry Secretly	1
EAT	Chew	3
EAT	Clutch	0.5
DRINK	Conceal A Secret	1
EAT	Continue Do	1
EYE	Care For	1
EYE	Careful	1
MOUTH	Carry On The Back	1
EYE	Cave	1
EYE	Cell	1
EYE	Checkers	1
EYE	Chief,Leader	1
FIRE	Bonfire	3
FIRE	Brightness,Redness	1
HOT	Burn	4
FIRE	Burn	2
FIRE	Burn Marks,Fire Marks	1
FOOT	Unus Measure Plants Or Mushroom	3
FOOT	Leg And Foot	3
GIVE	Transfer,Transmit	3
GIVE	Render	3
GIVE	Marry	3
GIVE	Make,Render	3
GIVE	Bring	3
GIVE	Beat	3
GIVE	Administer	3
STAND	Be Finalized	1
STAND	Be Firm	1
GO	Be Harmonious, Complementary, Or Matching	1
STAND	Be Idle	1
GO	Be In Charge	1
STAND	Be In Specified State Or Condition	1
COME	Be In The Company Of	1
GO	Be In The Mood	1
GOOD	Useful	3
GOOD	Used To Indicate Agreement, Finish, Change Of Topic	3
GOOD	Sound	3
GOOD	Fair	3
GOOD	Big	3
HAND	Bout	3
HAND	Finger	3
HAND	Hand Of Clock	3
HAND	Palm	3
HEAD	The Top Part	3
HEAD	Summit	3
HEAD	Source Of Rivers	3
HEAD	Life	3
HEAD	Initial,The First	3
HEAD	Capital Towns	3
HEART	Soul	3
HEART	Mind	3
HEART	Middle	3
HEART	Feeling	3
HOT	Burned	2
FIRE	Burner	2
HOT	Burning	7
FIRE	Burning	3
HUMAN	One	3
HUMAN	Excellent People	3
HUMAN	Creature	3
BIG	Elder,Older	7.5
BIG	Eldest	5.5
MAN	Chief,Leader	3
BIG	Elevated,Eminent	1.5
LONG	Elongated	1
BLOOD	Bloody	1
BLOOD	Character	3
MOON	Chief,Leader	1
EYE	Column	1
MOUTH	Column	1
EYE	Concave	1
EYE	Concaves On Trees And Others	1
EYE	Core	1
NEW	Unused	3
NEW	People Or Thing Appearing Recently	3
NEW	Other	3
NEW	Inexperienced	3
NOT	Do Not	3
OLD	Primary	3
OLD	Old Friend	3
OLD	Exhausted	3
ONE	In Case	1
ONE	In Common	1
WHAT	In Some Way	1
THIS	In This, For This	1
WHAT	In What Respect	1
PERSON	Someone	3
PERSON	Self	3
PERSON	Member	3
WATER	Color	1
ROUND	Whole	3
ROUND	Sth Round	3
SAY	Sing	3
SAY	Recite	3
SAY	Discuss	3
SAY	Converse	3
SAY	Command	3
SAY	Ask	3
SEE_LOOK	Spot	0.5
HEAR_LISTEN	Smell	2.5
SEE_LOOK	Show	1
SKY	Blue	2
SUN	Bright Day	0.5
DIE	Become Useless,Worn Out,Broken	1
SLEEP	Beget	1
DIE	Breathe	0.5
SMALL	Youngest	3
SMALL	Narrow	3
SMALL	Humble Form	3
SMALL	Child	3
SMALL	Baby	3
SQUARE	Righthearted	3
SQUARE	Rectangular	3
GO	Be Legal Tender	1
STAND	Be Limited To	1
COME	Be Located In	1
GO	Be Needed	2
GO	Be On	1
GO	Be Partial And Side With	1
STAND	Be Placid	1
GO	Be Possible	1
STONE	Buildings Made Of Stone	1
STONE	Calculi	7
STONE	Callous	3
STONE	Cheat	1
STONE	Chessman	3
BONE	Chip	1
SKY	Burn,Flame	1
SUN	Calendar Day	1
WHAT	In What Way	1
TREE	Used To Measure Trees	3
TREE	Beam	3
WATER	Delicate	1
WATER	Dignity	1
ONE	Instant, Moment	1
ONE	Integration	1
WHITE	White Wine	3
WHITE	White Color	3
WHITE	Fair	3
WHITE	Bright	3
ONE	Intial, The First	3
LONG	Endless	1
BIG	Enormous	1
MANY	Enough	2
BIG	Enough	1
BLACK	Ominous	2.5
STONE	Coal	1
STONE	Concrete	1
COLD	Winter	2.5
EARTH_SOIL	Foundation	2.5
EARTH_SOIL	Dirt	2.5
GO	Be Regularly Kept Or Put In A Particular Place	1
HAND	Handful	2.5
SEE_LOOK	Serve	1
SEE_LOOK	Sense Of Sight	1
SEE_LOOK	Sense	2
SEE_LOOK	Seem Right	0.5
SEE_LOOK	Seek	2.5
SEE_LOOK	See Oneself	0.5
THIS	It	5
BAD	Worthless	2
BAD	Unhappy	2
BAD	Unfavourable	2
BAD	Toxic	2
BAD	Sorry	2
BAD	Lame	2
BAD	Infamous	2
BAD	Impolite	2
BAD	Immoral	2
BAD	Harm	2
BAD	Fierece	2
BAD	Difficult	2
BAD	Corrupt	2
BAD	Angry	2
LONG	Excess,Redundant	3
BIG	Expensive,Dear	1
LONG	Extended	4
BIG	Extreme	1
MANY	Extremely	1
BIG	Famous	2
LONG	Far	8
LONG	Far-Reaching	2
BIG	Fat	1.5
LONG	For A Long Time	4
MANY	Fruitful	1
MANY	Full	1
BIRD	A Step Or Rung Of A Ladder	1
DOG	A Thing Of Low Quality,A Failure	1
DOG	Adulterer	1
BIRD	Animal	1
DOG	Bad	1
BLACK	Unlucky	2
BLACK	Terrible	2
BLACK	Shady	2
BLACK	Shadow	2
BLACK	Non Milk	2
BLACK	Ferocious	2
BLACK	Eyeball	2
BLACK	Cooking Fumes	2
BLACK	Bad Luck	2
MOON	Comoros	1
BLOOD	Complexion	1
BONE	Contemptuously	1
BONE	Continous Thing	1
STONE	Core Of A Boil Or Abscess	1
BONE	Corncob	1
BONE	Corpse	1
STONE	Cue Ball	1
BONE	Descendants	1
BONE	Descent	2
BONE	Difficulty	2
COLD	Unpopular	2
COLD	Tough	2
COLD	Feel Cold	2
COLD	Cool Down	2
COLD	Cool Color	2
COLD	Coldly	2
STAND	Be Set	1
STAND	Be Situated	1
STAND	Be Situated In Particular Place Or Position	1
STAND	Be Standing	2
STAND	Be Successful	1
STAND	Be The Fault Of	1
STAND	Be Turned Up Of The Nose	1
STAND	Be Upon The Feet	1
STAND	Be Upright	1
GO	Be Used In	1
STAND	Be Written	2
COME	Beat	1
GO	Become	4.5
STAND	Become	3
COME	Believe	1
COME	Belong	1
COME	Break	1
COME	Bring	2
GO	Bring Away	2
STAND	Budge	1
COME	Call	1
STAND	Care For Sb	1
COME	Catch,Contract	1
COME	Cause	1
COME	Caused By	4
GO	Change	1.5
SLEEP	Calm Down	1
COME	Character	1
SLEEP	Close The Eyes	1
DIE	Close Up	1
GO	Close	1
GO	Come	3
DIE	Crack	0.5
BIRD	Bat	1
DOG	Beast	3
BIRD	Birds And Beasts	1
DOG	Bitch	2
EAT	Convert Into	1
EAT	Corrode	15
EAT	Corrosion	3
DRINK	Corrosion	1
EAT	Cost, Consume	11.5
DRINK	Cost, Consume	2
EAT	Crop	1
EAR	Spy	2
EAR	Side, Near By Position	2
EAR	Flap	2
EAR	Edge	2
EAR	Corner	2
EAR	Attention	2
EARTH_SOIL	Mud	2.0
EARTH_SOIL	Geography	2
EARTH_SOIL	Earth Wire	2.0
EAT	Defeat	1
EAT	Destroy	4
EAT	Devour	5
DRINK	Die	1
EAT	Diminish	1
EAT	Disappear	2
DRINK	Do A Lot Of Sth,Do Sth Often	1
EAT	Drink	12.5
DRINK	Drink Alcohol	4
DRINK	Drink Away	1
DRINK	Drinkable	1
DRINK	Drinking	2
EAT	Earn Good Money	1
DRINK	Eat	10
EAT	Eat Up,Use Up,Get Through	4
EAT	Eat With	1
EAT	Eliminate	3
EAT	Embezzle	8
EYE	Corn	1
MOUTH	Cover	1
MOUTH	Cracked Hole	3
MOUTH	Crater	1
EYE	Cutting Edge	1
EYE	Darling	2
MOUTH	Dependent	1
EYE	Desire	1
MOUTH	Discourse	3
EYE	Doorway	1
EYE	Ear	1
MOUTH	Edge	4
FIRE	Burning Affliction	1
HOT	Burning Sensastion	1
HOT	Close	1
FIRE	Colour And Lustre	1
FIRE	Combustion	1
FIRE	Conflagration	5
FIRE	Crisis,Difficulty	1
HOT	Critical	1
HOT	Dangerous	2
HOT	Desire	1
HOT	Difficult	1
FOOT	Wheel	2
FOOT	Support	2
FOOT	Relations,Terms	2
FOOT	Pedestrian	2
FOOT	Pace	2
GIVE	Used To Indicate The Addressee Of An Action	2
GIVE	Used To Indicate Permission, An Order, A Request, An Invitation, A Wish	2
GIVE	Towards	2
GIVE	Think	2
GIVE	Take	2
GIVE	Submit	2
GIVE	Spend	2
GIVE	Send	2
GIVE	Put Forward	2
GIVE	Play A Role	2
GIVE	Lean On	2
GIVE	Impute To	2
GIVE	Impart	2
GIVE	Give Up	2
GIVE	For	2
GIVE	Compromise	2
GIVE	Be	2
GIVE	Afford	2
GIVE	Add,Put	2
STAND	Come	2
COME	Come Along	1
STAND	Come Back	1
COME	Come From	3
COME	Come In	1
GO	Come On	1
COME	Come Out	1
GO	Come Out	1
COME	Come Over	1
COME	Come Up	1
GO	Concern	1
STAND	Confront	2
STAND	Consist Of	1
COME	Consistantly	2
GO	Constancy, Regularity, Continuity, Duration Of An Action	1
GO	Continue	10
STAND	Continue	1
GOOD	Well-Behaved	2
GOOD	Virtue	2
GOOD	Very	2
GOOD	Valuable	2
GOOD	Used To Indicate Politeness	2
GOOD	Used To Indicate Dissatisfaction	2
GOOD	Used To In An Exclamation Of Extreme Feelings	2
GOOD	Used To Express Questions Or Ask For Advice	2
GOOD	Really	2
GOOD	Propitious	2
GOOD	Pleasant,Pleasing	2
GOOD	Noble	2
GOOD	Many	2
GOOD	Having The Qualities Required	2
GOOD	Diligent	2
GOOD	Decent	2
GOOD	Cure	2
GOOD	Benefit	2
GOOD	Become Reconciled	2
GOOD	Beauty	2
GOOD	Abundant	2
HAND	A Set Of Cards	2
HAND	Coat	2
HAND	Expert	2
HAND	Half An Arm'S Length	2
HAND	Hold	2
HAND	Lever	2
HAND	Paw	2
HAND	People Engaged In Manual Labor	2
HAND	Share	2
HAND	Tendril	2
HAND	The Power Direct Others	2
HAND	Trunk Of Elephant	2
HAND	Used To Measure Length	2
HAND	Used To Measure…	2
HEAD	Tuber Root, Bulb, Rhizome	2
HEAD	Substance,Chapter	2
HEAD	Source	2
HEAD	Power	2
HEAD	Memory	2
HEAD	Major,Main	2
HEAD	Main Part	2
HEAD	Edge	2
HEAD	Cover,Stopper	2
HEAD	Bulb	2
SEE_LOOK	Scan	1
SEE_LOOK	Revenge	1
SEE_LOOK	Research	0.5
HEART	Will	2
HEART	Stomach	2
HEART	Lover	2
HEART	Interest	2
HEART	Hearts In Card	2
HEART	Encouragement	2
HEART	Cardiac	2
FIRE	Digestive Power	1
FIRE	Disaster	2
FIRE	Dismiss From A Job	1
FIRE	Electricity	3
FIRE	Emergent	1
HOT	Energetic	2
FIRE	Energy	1
FIRE	Enthusiasm	7
HOT	Enthusiastic	17
HOT	Enthusiastically	1
FIRE	Erotic Feeling	1
HOT	Evil	1
HOT	Excited	2
FIRE	Extreme	1
HOT	Fast	2
HUMAN	Other People	2
HUMAN	Kind	2
HUMAN	Character Or Quality Of Someone	2
I	Servant	2
I	My	2
MANY	Funny	1
MANY	General Public	1
BIG	Generous	2
LONG	Generous	1
BIG	God	1
BIG	Grand	3
MAN	Soul	2
MAN	People With Excellent Quality	2
MAN	Guy	2
MAN	Grown-Up,Adult	2
MANY	Great	0.5
LONG	Great,Superior	1
BIG	Great,Superiorly	2
BIG	Grow	2
BIG	Grown-Up,Adult	17
BIG	Heavy	3
BLOOD	Covered With Blood	1
MOON	Crescent	2
EYE	Edge	1
MOUTH	Effrontery	1
MOUTH	Entrance	15.5
EYE	Envy, Evil Eye	2
EYE	Essence	1
MOUTH	Estuary	2
EYE	Evaluation	1
NEW	Unskilled	2
NEW	Strange	2
NEW	Not Of Long Duration	2
NEW	Modernize	2
NEW	Latest	2
NEW	Just Now	2
NEW	Just Beginning	2
NEW	Energetic	2
NEW	Emerging	2
NIGHT	Obscurity	2
NIGHT	Nocturnal	2
NOT	Used To Express Disappointed Etc	2
NOT	Nothing	2
NOT	Never	2
NOT	Neither	2
NOT	Blank	2
NOT	Be Not	2
OLD	Water Boiled	2
OLD	Used To Express Affection	2
OLD	The Past	2
OLD	Senior Member	2
OLD	Ripe	2
OLD	Old Things	2
OLD	Mature	2
OLD	Late	2
OLD	Dark	2
OLD	Chief,Leading	2
OLD	Be Intense/Dark	2
THAT	It,He,She	11
ONE	Just	1
WHO	Nobody	2
WHAT	Nothing	1
THIS	Now	5
PERSON	Staff	2
PERSON	Population	2
PERSON	Party	2
PERSON	I	2
PERSON	Face	2
PERSON	Excellent People	2
PERSON	Adult	2
RAIN	Distilled Water	1
WATER	Draw In The Breath Audibly	1
RAIN	Droplet	1
ROUND	Turn	2
ROUND	The Whole	2
ROUND	Surround	2
ROUND	Surrondings	2
ROUND	Perimeter	2
ROUND	Mediate	2
ROUND	Integral	2
ROUND	Integer	2
ROUND	Full	2
ROUND	Ball	2
ROUND	Around	2
ROUND	Approximately	2
SAY	Word	2
SAY	Vocalization	2
SAY	Show	2
SAY	Prove	2
SAY	Pronounce	2
SAY	Promise	2
SAY	Explain	2
SAY	Be Called	2
SAY	Address	2
SEE_LOOK	Regard As	2.0
SEE_LOOK	Regard	4.0
SEE_LOOK	Refer Sth	2.5
SEE_LOOK	Recruit	1
SEE_LOOK	Recognise	1
SEE_LOOK	Receive Revelations From The Gods	1
SEE_LOOK	Receive	1
SEE_LOOK	Realize	1
SKY	Canopy	6
SKY	Ceiling	6
SKY	Celestial Body,Space	1
SUN	Certain Day	2
SKY	Climate	2
SKY	Cloud	2
SUN	Comb	1
SKY	Cope	1
SUN	Crystal	1
SUN	Dark Bank Of Clouds	1
SUN	Date	1
DIE	Damaged	2
DIE	Dead	4
DIE	Dead Point	1
DIE	Death	2
SLEEP	Death	1
SMALL	Younger	2
SMALL	Thin	2
SMALL	Petty	2
SMALL	Lowercase	2
SMALL	Despise	2
SMALL	Chip	2
SQUARE	Place	2
SQUARE	Piazza	2
SQUARE	Method	2
SQUARE	Fair	2
SQUARE	Direction	2
SQUARE	Aspect	2
GO	Continuously	0.5
COME	Correspond	1
COME	Cost	3
STAND	Cost	4
GO	Cost,Be Worth	1
STAND	Cross The Legs	1
DIE	Decade	1
GO	Crowd	1
DIE	Decrease	7
DIE	Demise	2
DIE	Denoting The Completion Of An Action	1
DIE	Depart	2
DIE	Desire	2
BONE	Dish	1
BONE	Double-Ended Ring Spanner	1
STONE	Drive A Wedge Between	1
STONE	Dry Cell	1
BONE	Essence	2
SUN	Day	9
SKY	Day	1
SUN	Daytime	3
SUN	Demon	1
THIS	Of This	1
WHAT	Of What	1
ONE	Once	6
ONE	One Of	1
WHAT	One Of Them	1
ONE	One, They, You	1
MANY	Heavy	1
TREE	Utensils Made Of Wood	2
TREE	Trunk	2
TREE	Root	2
TREE	Punting Pole	2
TREE	Gate	2
TREE	Firewood	2
TREE	Cause	2
TREE	Barrier	2
TREE	Axle	2
TREE	A Wooden Structure	2
TWO	Two Persons Or Things	2
TWO	Two O'Clock	2
TWO	Different	2
TWO	Deuce	2
WATER	Drowsy	1
WATER	Edge With A Lace	1
WATER	Empty Talk, Nonsense	1
WATER	Extra Money	1
WATER	Face,Self-Respect,Radience On The Face	1
RAIN	Fall Like Rain	1
RAIN	Falling,Dropping	1
WATER	Flood	2
RAIN	Flood,Deluge	2
WATER	Fluid	4
YOU	Oneself	2
ONE	Only,Just	4
WHAT	Or	1
WHITE	White-Haired	2
WHITE	State, Prove, Reveal	2
WHITE	Silvery	2
WHITE	Pale	2
WHITE	Light Colored	2
WHITE	Daylight	2
ONE	Other	1
ONE	People In General	1
ONE	Same	10
WOMAN	Skirt	2
WOMAN	Queen	2
WOMAN	Married Woman	2
WOMAN	Lover	2
WOMAN	Female (Animals)	2
WOMAN	Daughter	2
YOU	Sharing	1
THIS	She	1
WHAT	Since	1
ONE	Single, Mono-	12
LONG	Height	1
BIG	Herald	1
BIG	High	17.5
COLD	Not Heated	1.5
COLD	Frozen	1.5
EARTH_SOIL	Place	1.5
EARTH_SOIL	Cemetery	1.5
GO	Cut Off	0.5
GO	Decide,Plan	1
SEE_LOOK	Read Over And Give Remarks	0.5
SEE_LOOK	Read	3
HEAR_LISTEN	Read	1
HEART	Sympathy	1.5
HEART	Master	1.5
HEART	Lampwick	1.5
LONG	High,Tall	21
PERSON	Trunk	1.5
PERSON	Fellow	1.5
PERSON	Creature	1.5
PERSON	Corpse	1.5
PERSON	Body Politic	1.5
SAY	Bid	1.5
SEE_LOOK	Prove	1
HEAR_LISTEN	Promise,Respond	0.5
SEE_LOOK	Prestige, Standing	1
SEE_LOOK	Predict	0.5
HEAR_LISTEN	Plan,Intend	1
HEAR_LISTEN	Pay Attention To	7.5
SEE_LOOK	Pay Attention To	3.5
SKY	Dominant	1
TWO	Double	1.5
BAD	Worse,Worest	1
BAD	Unspeakable	1
BAD	Unsatisfactory	1
BAD	Unfresh	1
BAD	Uneducated	1
BAD	Uneasy-Going	1
BAD	Trouble	1
BAD	Terribly	1
BAD	Tasteless	1
BAD	Storm	1
BAD	Spoiled	1
BAD	Sore	1
BAD	Small	1
BAD	Slim	1
BAD	Sin	1
BAD	Shortcoming	1
BAD	Shameful	1
BAD	Severe	1
BAD	Serious	1
BAD	Remaining	1
BAD	Regretful	1
BAD	Ragged	1
BAD	Part	1
BAD	Old	1
BAD	Negative	1
BAD	Naughty	1
BAD	Nasty	1
BAD	Madly	1
BAD	Low-Grade	1
BAD	Low	1
BAD	Injured	1
BAD	Injure	1
BAD	Inconvenient	1
BAD	Incompetent	1
BAD	Inadequate	1
BAD	In Bad Shape	1
BAD	In A Bad Mood	1
BAD	Humble Origin	1
BAD	Funny	1
BAD	Fight	1
BAD	Faulty	1
BAD	Distroy	1
BAD	Dismal	1
BAD	Dishonest	1
BAD	Dire	1
BAD	Despicable	1
BAD	Delicate	1
BAD	Defective	1
BAD	Cruel	1
BAD	Commoner	1
BAD	Cheap	1
BAD	Break	1
BAD	Become Bad	1
BAD	Be In The Wrong	1
BAD	Bad Idea	1
BAD	Awful	1
BAD	Almost No	1
BAD	Abnormal	1
BIG	Huge,Immense	4
MANY	In Abundance	1
BIG	Intense	4
LONG	Lanky	1
MANY	Largely	1
BIG	Large-Scale	1
LONG	Late	1
LONG	Length	11
BIG	Length	0.5
LONG	Lengthy	8
BIG	Lengthy	1.5
LONG	Livelong	1
BIG	Long	3.5
MANY	Long	1
LONG	Long-Term	3
MANY	Lots Of	13.5
BIG	Loud	2.5
BIG	Magnanimous	0.5
BIG	Main Person	2
BIG	Mainly	1
BIG	Majestic	1
MANY	Major	1
BIG	Major,Main	7
MANY	Majority	1
BIG	Many	4
BIRD	Blind (Of A Window)	1
DOG	Brute	1
BIRD	Bubble	1
DOG	Canis Major	1
DOG	Canis Major/Minor	1
DOG	Cause You Trouble For A Long Time	1
BIRD	Character	1
BIRD	Character,Type	1
BIRD	Chicken	2
BIRD	Clever Fellow	1
DOG	Cloud	1
BIRD	Cock	1
DOG	Cock	1
BIRD	Creature With Wings	1
DOG	Despicable People	6
DOG	Difficult	1
DOG	Dogfish	1
DOG	Doggy	1
DOG	Doggy Paddle	1
BIRD	Eagle	1
DOG	Electric Light On A Long Line	1
DOG	Expert	1
BIRD	Fellow	2
DOG	Fellow	1
BIRD	Firing Pin	1
DOG	Follow Sb Closely	1
BIRD	Fowl	10
DOG	Generous	1
DOG	Hammer	2
BLACK	Usual	1
BLACK	Under A Cloud	1
BLACK	Ugly	1
BLACK	The Back	1
BLACK	Swarthy	1
BLACK	Sth Bad	1
BLACK	Spades	1
BLACK	Soul(Black People)	1
BLACK	Smuggle, Black Market	1
BLACK	Sky-Coloured	1
BLACK	Secular	1
BLACK	Secretly	1
BLACK	Rush Down	1
BLACK	Rural	1
BLACK	Refuse	1
BLACK	Private	1
BLACK	Poor	1
BLACK	Plebeian	1
BLACK	Pieces Of Dark Green Trees	1
BLACK	Pessimistic	1
BLACK	Pessimism	1
BLACK	Opium	1
BLACK	Negative	1
BLACK	Mourning Service, Filial Piety	1
BLACK	Mourning	1
BLACK	Most People	1
BLACK	Moonlighting	1
BLACK	Lots Of Money	1
BLACK	Long	1
BLACK	Insert	1
BLACK	In The Darkness	1
BLACK	Illegitimate	1
BLACK	Ignorant	1
BLACK	Heavy Equipment	1
BLACK	Heart, Liver	1
BLACK	Grim	1
BLACK	Glum	1
BLACK	Ghost Writer	1
BLACK	Foreboding	1
BLACK	Filthy	1
BLACK	Evil	1
BLACK	Dusky	1
BLACK	Drugs	1
BLACK	Dress,Official Uniform	1
BLACK	Draft,Manuscript	1
BLACK	Dive Into, Drill Into	1
BLACK	Despair	1
BLACK	Decayed	1
BLACK	Darkness	1
BLACK	Darkly,Gloomily	1
BLACK	Dark Color	1
BLACK	Cumbersome	1
BLACK	Color Near Black	1
BLACK	Cloudy	1
BLACK	Catholicism	1
BLACK	Carpenter'S Line Marker	1
BLACK	Capricious	1
BLACK	Calumniate	1
BLACK	Brown,Tanned	1
BLACK	Black Slave	1
BLACK	Black Colour	1
BLACK	Black Color	1
BLACK	Big	1
BLACK	Bare,Empty	1
BLACK	Bad	1
BLACK	Attendant	1
BLACK	Anxious	1
MOON	Date	1
MOON	Daw	1
BLOOD	Descendant, Offspring	2
BLOOD	Descent	7
MOON	Desire	1
BLOOD	Dyed In Red	1
BLOOD	Emmenia	4
MOON	Emmenia	3
BLOOD	Family	1
BLOOD	Family Background	1
BLOOD	Fiery Or Passionate Temperament	1
MOON	Foul Mood	1
MOON	Ganymede	1
MOON	Geatation Period	1
BLOOD	Gore	5
MOON	Half-Moon,Lunule	3
BLOOD	Hatred	1
MOON	High	1
MOON	Imperial Crown	1
BLOOD	Inclined Or Attached	1
BLOOD	Juice	1
BLOOD	Kin	1
BLOOD	Kinship	7
MOON	Last Day Of The Month	1
MOON	Lens	1
BLOOD	Life-Blood	1
BLOOD	Line	1
STONE	Eye	1
BONE	Family	1
STONE	Fearless	1
BONE	Fellow	1
BONE	Fishbone	1
STONE	Flint	4
STONE	Focus,Authority	1
STONE	Foundation Stone	1
BONE	Framework	1
BONE	Gap, Crevice	1
STONE	Gold And Silver	1
STONE	Grave Stone	2
STONE	Hailstone	4
STONE	Hard Attitude	1
STONE	Hard Kernels	4
BONE	Hard Kernels	3
STONE	Hardhearted Man	1
STONE	Hardhearted, Cruel	1
STONE	Ice	1
STONE	In A Canoe Probably The Stone Used As An Anchor	1
BONE	Intensity	1
BONE	Inveterate	1
STONE	Jewel	11
BONE	Judgement	1
BONE	Leg	2.5
BONE	Limbs	1
BONE	Line Of Issue	1
BONE	Long Line	1
BONE	Main Part	1
STONE	Marble	1
BONE	Meat With Lots Bones	1
BONE	Meatless	1
BONE	Mettle	4
STONE	Milestone,Boundary Stone	3
STONE	Mineral	1
BONE	Mistake	1
BONE	Mortification	1
STONE	Mountain	1
STONE	Nomad	1
STONE	Number Of Drills In The Table	1
STONE	Obstacle	2
BONE	Osteoid	2
BONE	Person	1
STONE	Piece	3
BONE	Pit	1
STONE	Pit	1
BONE	Plot Of A Story	1
BONE	Plow	1
COLD	Wind, Air	1
COLD	Terrible,Awful	1
COLD	Temperature	1
COLD	Temperate	1
COLD	Surreptitious Or Sudden	1
COLD	Subtle	1
COLD	Slowness	1
COLD	Sleep	1
COLD	Slackness	1
COLD	Silly	1
COLD	Senseless	1
COLD	Saliva	1
COLD	Relief From Heat,Exhaustion	1
COLD	Refreshment	1
COLD	Refreshing	1
COLD	Rare	1
COLD	Poikilotherm	1
COLD	Not Easy Find	1
COLD	Not Close	1
COLD	Indifference	1
COLD	Fresh	1
COLD	Freezing	1
COLD	Freeze	1
COLD	Focus	1
COLD	Dull	1
COLD	Dreary	1
COLD	Distant Manner	1
COLD	Disappointing	1
COLD	Disappointed	1
COLD	Desolate	1
COLD	Dead	1
COLD	Crude	1
COLD	Cooling	1
COLD	Comfort	1
COLD	Chilling	1
GO	Depart	4
STAND	Depart	1
COME	Descend,Fall	2
COME	Deserve	1
COME	Develop	1
GO	Develop	1
GO	Die	8.0
GO	Differ	0.5
GO	Disappear	5
STAND	Display Stands	1
GO	Do	2
STAND	Do Briefly	1
STAND	Doubt	1
COME	Down The Rain,Snow,Etc	1
GO	Drive	1
GO	Drop Or Fall	1
COME	Eat Up,Use Up,Get Through	1
COME	Effective	1
GO	End	2
COME	End	1
COME	Endure	1
STAND	Endure	1
GO	Endure	1
GO	Enough	1
GO	Enter	2
COME	Enter	1
STAND	Enter	1
STAND	Erect	1
STAND	Establish	3
GO	Even	1
GO	Evolve	1
GO	Excrete	1
STAND	Exist	4
COME	Expect	1
GO	Extinguished	1
COME	Fall Into,Incur,Go As Far As	2
STAND	Fear	1
COME	Feel	1
STAND	Find Out	1
COME	Find Sth Out	2
GO	Finished	1
GO	Fit	3
COME	Fit	2
STAND	Fixed	1
COME	Flow	2
GO	Flow	1
GO	Follow	1
STAND	Forbidden	1
GO	Forget	1
COME	Forthcoming	5
GO	Further	1
COME	Future	1
GO	Get	2
STAND	Get	2
GO	Get Married	1
GO	Get On	2
COME	Get Somewhere	1
STAND	Get Up	1
COME	Get,Become,Grow	11
COME	Get,Have	5
COME	Go	1
GO	Go Forward	1
GO	Go Out	1
COME	Go Straight To	1
GO	Go Through	1
GO	Go Well	1
GO	Grow Up	1
COME	Handle	2
GO	Handle(V)	1
COME	Happen	13
GO	Happen	2
STAND	Happen	5
COME	Have A Certain Quality	1
STAND	Have A Particular Attitude Or Opinion About Sth Or Towards Sb	1
GO	Have A View On	1
DIE	Desolate	1
DIE	Desuperheating	1
SLEEP	Die	1
DIE	Die Down	2
COME	Have An Orgasm	2
DIE	Die Out	6
DIE	Dim	1
DIE	Disappear	5
DIE	Discarded,Obsolete	1
DIE	Dismiss	1
DIE	Do Sth Desperately	1
SLEEP	Dormancy Period Of Animals And Plants	1
SLEEP	Downhearted	1
SLEEP	Dream	5
GO	Have Influence On	1
STAND	Have The Honor	1
DIE	Drown	1
STAND	Having,Be Located In	1
DIE	Dull	1
DIE	Dying	1
DIE	Eat Up,Use Up,Get Through	1
DIE	End	3
DIE	Expire	3.5
GO	Head For	2
STAND	Hit	1
STAND	Hold	1
STAND	Hold Back	1
GO	Imitate	2
DIE	Explode	0.5
DIE	Extremely	8
DIE	Faint	3.5
SLEEP	Fall Asleep	4
STAND	In The Proceess Of	1
SLEEP	Fall Down	1
DIE	Feel Terribly Ashamed	1
DIE	Fever Diminished	1
GO	In The Process Of	2
DIE	Fight Desperately	1
COME	Inheritance	1
STAND	Insist	7
COME	Inspiration	1
STAND	Intend To,Be About To	1
DIE	Fixed	1
SLEEP	Foot Paralyzed,Numb	1
COME	Interest(Money)	1
GO	Join	1
STAND	Join	1
COME	Just In Time	1
GO	Keep Company	1
GO	Keep On	2
STAND	Kneel	1
SLEEP	Give…A General Anesthetic	1
DIE	Go Out	3.5
STAND	Know	1
SLEEP	Go Sleep	2
DOG	Hanger-On	4
BIRD	Hen	1
DOG	Hound	2
DOG	Insignificant People	1
DOG	Insult	1
BIRD	Kite	1
DOG	Lowest Throw Of A Dice	1
BIRD	Machine	1
BIRD	Nest	1
BIRD	Nickname	1
BIRD	Omen	1
DOG	Otter	1
BIRD	Penis	4
BIRD	Poultry	2
DOG	Quadruped Animal	1
DOG	Rotten	1
DOG	Shameless Things	1
BIRD	Side Of A Roof Or Gable	1
DOG	Sodier In Chess	1
BIRD	Sparrow	1
BIRD	Strange Idea	1
DOG	Supporting Wall Of Wood	2
DOG	The Devil	1
DOG	The Middle Line Of The Back	1
BIRD	The Newcome	1
BIRD	Trickster	2
DOG	Tricky	1
DOG	Unpleasant People	1
DOG	Used To Name Animals	1
BIRD	Used To Name Bird	2
DOG	Used To Name The Dogfish	1
DOG	Valueless	1
DOG	Very	1
BIRD	Volatile	1
DOG	Where The Water Flow In The Bottom Of The Valley Begins Grow	1
BIRD	Wing Of Kite	1
DRINK	Embezzle	1
DRINK	Embezzlement	1
EAT	Endure	3
EAT	Enjoy	2
EAT	Enter Water Or Hole,Depth Of Draught	1
EAT	Exhaust	1
DRINK	Exploit	1
EAT	Exploit	1
DRINK	Failure	1
EAT	Failure	1
EAT	Fall For	1
EAT	Feed	5
EAT	Fix,Settle	1
EAT	Food	6.5
DRINK	Full Grain	1
DRINK	Get Drunk	1
EAT	Harm	1
EAT	Have A Bite	1
EAT	Have Dinner	1
EAT	Hit The Target	3
EAT	Infiltrate	1
EAT	Itching	1
EAT	Kill	2
DRINK	Lie To	1
EAT	Listen	1
DRINK	Listen Attentively	2
EAT	Live	2
EAT	Live By	4
DRINK	Live On The Banks Of	1
EAR	Tab	1
EAR	Swearing Words	1
EAR	Slipknot	1
EAR	Sense Or Power Of Hearing	1
EAR	Pockets On Both Sides Of Clothes	1
EAR	Obstinate	1
EAR	Loop	1
EAR	Key	1
EAR	Judgement	1
EAR	Implied	1
EAR	Greenhorn	1
EAR	Far,Far Away From The Center	1
EAR	Eye Of Needle	1
EAR	Ear Hole	1
EAR	Deaf	1
EAR	Credulous	1
EAR	Concentrate	1
EAR	Buckle	1
EAR	Box Sb'S Ear	1
EAR	Blurb	1
EAR	Auricle	1
EAR	Aural	1
EAR	Audition	1
EAR	Angle	1
EARTH_SOIL	Underground	1
EARTH_SOIL	Turf	1
EARTH_SOIL	Sth Made Of Clay	1
EARTH_SOIL	Rustic	1
EARTH_SOIL	Real Estate	1
EARTH_SOIL	Promised Land	1
EARTH_SOIL	Opium	1
EARTH_SOIL	Mould	1
EARTH_SOIL	Mess	1
EARTH_SOIL	Marl	1
EARTH_SOIL	Human World	1
EARTH_SOIL	Heroin	1
EARTH_SOIL	Foothold	1
EARTH_SOIL	Folk	1
EARTH_SOIL	Estate	1
EARTH_SOIL	Epidermis	1
EARTH_SOIL	Complexion	1
EARTH_SOIL	Autochthonic	1
EARTH_SOIL	Attic	1
EAT	Livelihood	1
EAT	Meal	2
EAT	Miss Out	2
EAT	Move The Mouth As If Eating	0.5
EAT	Munch	0.5
EAT	Need Time Or Money	2
EAT	Nibble	1
EAT	Occupy	1
EAT	Oust	1
EAT	Overcome	1
DRINK	Overwhelming	1
EAT	Peoole Live Long	1
DRINK	Ripped Off	1
EAT	Rule	2
DRINK	Sb Exhausted My Money	1
EAT	Score	1
DRINK	Sip	2
DRINK	Smoke	7
EAT	Smoke	4
DRINK	Smoking	1
DRINK	Soak	1
DRINK	Speaking Unclear	1
EAT	Speaking Unclear	1
EAT	Spend	1
EAT	Spread	1
EAT	Squander	6
EAT	Steal	2
EAT	Stings	2
DRINK	Suck	2
EAT	Suck	1
EAT	Suffer	4
DRINK	Suffer	2
EAT	Suitable, Appropriate, Proper	1
DRINK	Suitable,Valuable	1
EAT	Swallow	4
DRINK	Swallow	3
EAT	Take	7
DRINK	Take	5
DRINK	Take On Or Use Gasoline	1
EAT	Take The Pigment Of The Skin In Tattooing	0.5
DRINK	Thirsty	1
DRINK	Toast	2
DRINK	Tolerate	1
EYE	Experience	2
EYE	Expression In One'S Eyes	1
MOUTH	Extremity	1
MOUTH	Eye	1
EYE	Eye Of Needle	2
EYE	Eyehole	1
EYE	Eyesight	7
MOUTH	Face	5
EYE	Face	2
MOUTH	Family Member	3
EYE	Family Member	1
EYE	Favour	1
EYE	Focus	1
EYE	Folks, Hometown People	1
MOUTH	Forepart	1
EYE	Future	1
EYE	Gaze	2
EYE	Gentleman,Veteran	1
EYE	Graft	1
EYE	Grain	1
EYE	Grain, Speck, Particle	1
EYE	Group	1
MOUTH	Gullet	1
EYE	Have Entrance	1
MOUTH	Head	1
EYE	Headland	1
EYE	Hole	16
EYE	Honor	1
EYE	Hope, Expectation	2
MOUTH	Inform	1
MOUTH	Issue	1
MOUTH	Jargon	1
MOUTH	Jaws	1
EYE	Joint	1
EYE	Key	1
EYE	Keyhole	1
EYE	Knee Eyes	1
EYE	Knowledge	1
EYE	Lens Of Camera	1
EYE	Lid	1
MOUTH	Lips	2
EYE	Look	3
EYE	Look After	2
MOUTH	Management System	1
MOUTH	Mention By Name	1
EYE	Mesh, Lattice	6
EYE	Method	1
MOUTH	Middle Portion Of A Seine	0.5
EYE	Mode Of Action	1
EYE	Monitoring	1
MOUTH	Mouth Of Tool	1
EYE	Move/Course/Vogue	1
MOUTH	Mum	1
MOUTH	Mute	1
MOUTH	Muzzle	6
MOUTH	Neck Of A Dress	1
EYE	Next	1
EYE	Node	1
EYE	Nose	1
MOUTH	Not Touch	1
EYE	Notice	1
EYE	Object	1
MOUTH	Open	0.5
MOUTH	Opening	18
EYE	Opening	2
EYE	Optic	3
MOUTH	Oral	2
MOUTH	Oral Cavity	1
MOUTH	Oral Confession	1
MOUTH	Oral Language	1
MOUTH	Orifice	3
MOUTH	Ostium	1
MOUTH	Passageway	1
MOUTH	Pincer	1
EYE	Pip	5
EYE	Point	5
MOUTH	Population	2
HOT	Fever	6
FIRE	Fever	3
HOT	Fiercely	1
FIRE	Firearm	2
FIRE	Firebrand	2
FIRE	Fire-God	1
FIRE	Fireplace	1
FIRE	Firepower	2
FIRE	Firewood	1
FIRE	Fireworks	1
FIRE	Flame	10
FIRE	Flames	2
FIRE	Flare	3
FIRE	Focus	1
HOT	Fresh	1
FIRE	God Of Fire	1
HOT	Hasty	1
HOT	Heat	8
FIRE	Heat	6
HOT	Heat(N)	4
HOT	Heated	3
HOT	Hemorrhoids	1
FIRE	Home	2
HOT	Hot Spot	1
FIRE	Hunger	1
FIRE	Ignis	1
HOT	Illegal	1
HOT	Impatient	1
FIRE	Inflammation	1
HOT	Intense	5
FIRE	Intense	1
HOT	Intense Feeling	2
HOT	Intensity	1
HOT	Intimate	1
FIRE	Irascible	1
HOT	Irritable	3
FIRE	Jealousy	1
HOT	Jealousy	1
HOT	Keen	1
HOT	Keenness	1
HOT	Kindhearted	1
HOT	Knowledgeable Or Skillful	1
FIRE	Lamp	1
FIRE	Lamplight Of Signal Lamp	1
FIRE	Light	10
FOOT	Way,Path,Trip	1
FOOT	Walk	1
FOOT	Used To Measure Length	1
FOOT	Unrest	1
FOOT	Trunk	1
FOOT	Traffic Tools	1
FOOT	The Total Livestock Number	1
FOOT	Take Over	1
FOOT	Supporter	1
FOOT	Sth Like Leg	1
FOOT	Stage	1
FOOT	Sole Of Foot	1
FOOT	Sheet	1
FOOT	Shaft	1
FOOT	Sb Who Is Addicted A Certain Thing Or Action	1
FOOT	Root	1
FOOT	Remaining Materials	1
FOOT	Proceeding	1
FOOT	Post	1
FOOT	Plant(N)	1
FOOT	Pier	1
FOOT	Near	1
FOOT	Motion	1
FOOT	Mention	1
FOOT	Leading	1
FOOT	Kindness	1
FOOT	Hold	1
FOOT	Hem Of A Dress	1
FOOT	Hammal	1
FOOT	Function As Legs	1
FOOT	Frame	1
FOOT	Foothold	1
FOOT	Flight Of Steps	1
FOOT	Firm	1
FOOT	Fettered	1
FOOT	Expert	1
FOOT	Exit	1
FOOT	Excuse	1
FOOT	Event,Change	1
FOOT	Edge	1
FOOT	Depth	1
FOOT	Deceive	1
FOOT	Dance Step	1
FOOT	Cue	1
FOOT	Come And Go	1
FOOT	Collaborator	1
FOOT	Clogged	1
FOOT	Circulating Capital	1
FOOT	Cartwheel	1
FOOT	Calf	1
FOOT	Brothers	1
FOOT	Brave	1
FOOT	Branch	1
FOOT	Bound	1
FOOT	Arbitration,Mediation	1
FOOT	Acount	1
FOOT	Abyss	1
GIVE	Wish,Hope(V)	1
GIVE	Wind	1
GIVE	Utter	1
GIVE	Used To Strengthen Imperative Mood	1
GIVE	Used To Indicate That The Action Is Performed For Somebody	1
GIVE	Used To Indicate Respect And Politeness	1
GIVE	Used To Emphasize	1
GIVE	Use Time, Energy Etc For Sth	1
GIVE	Turn Around	1
GIVE	Turn	1
GIVE	Tell	1
GIVE	Taming,Docile	1
GIVE	Take Effect	1
GIVE	Supply	1
GIVE	Show	1
GIVE	Set	1
GIVE	Report	1
GIVE	Remit	1
GIVE	Quote	1
GIVE	Put Forth	1
GIVE	Pull	1
GIVE	Publish	1
GIVE	Provide	1
GIVE	Propensity	1
GIVE	Performance	1
GIVE	On Behalf Of	1
GIVE	Move On In A Direction Away From The Speaker	1
GIVE	Manufacture	1
GIVE	Make A Present Of	1
GIVE	Make Some One Feel Something	1
GIVE	Let Out	1
GIVE	Lend	1
GIVE	Inform	1
GIVE	Inclination	1
GIVE	Impose	1
GIVE	Implying A Favor	1
GIVE	Happen	1
GIVE	Hand Down	1
GIVE	Give Up	1
GIVE	Give Away	1
GIVE	Give Someone A Lift/Ride	1
GIVE	Give In Marriage	1
GIVE	Give Forth	1
GIVE	Give Birth To Pups	1
GIVE	Generate	1
GIVE	Furnish	1
GIVE	Fill	1
GIVE	Feed	1
GIVE	Expense	1
GIVE	Estimate	1
GIVE	Equal	1
GIVE	Entrust	1
GIVE	Emission	1
GIVE	Dye	1
GIVE	Donate	1
GIVE	Dole Out	1
GIVE	Do For Someone	1
GIVE	Designate	1
GIVE	Deliver Over	1
GIVE	Deliver	1
GIVE	Deal The Cards	1
GIVE	Crowd	1
GIVE	Cross	1
GIVE	Contribute To	1
GIVE	Continue	1
GIVE	Conduce	1
GIVE	Coloring, Dyeing	1
GIVE	Coercion, Restriction,Must, Thoroughly	1
GIVE	Carry Out	1
GIVE	Brodcast	1
GIVE	Bring Up	1
GIVE	Bid	1
GIVE	Betray	1
GIVE	Bear Fruit	1
GIVE	Award	1
GIVE	Attendence	1
GIVE	Arrangement	1
GIVE	Apply	1
GIVE	Act Or Behave	1
GIVE	Acquire	1
GIVE	Account To	1
GIVE	Accompany,Escort	1
GIVE	A Turn	1
COME	Know Sth Or Sb Well	1
STAND	Land	1
STAND	Last(A)	1
STAND	Last(V)	3
STAND	Lay A Foundation	1
GO	Lead	3
COME	Lead	1
GO	Lead Into, Look Out	1
GO	Leak	0.5
GO	Leave	23.0
GO	Leave For	1
STAND	Lie	2
STAND	Live	1
STAND	Long	1
COME	Lose	2
GO	Lose	1
STAND	Lose	1
GO	Loss	1
STAND	Maintain One'S Ground	1
GO	Major In Some Work	1
STAND	Make Time	1
GO	Match, Go With	3
COME	Meet	2
[truncated: 1,574 more rows]

## Sheet: Modularity class in Figure 2
nodes_name	modularity_class
A certain	11
A couple of	0
A fashionable and dashing young man	1
A generic term for foreign quadruped	4
A great quantity	2
A high degree	3
A little while	22
A long time	3
A miserable destitute object	4
A moment before	11
A pair of	0
A period of a day	5
A period of time	5
A person of a certain quality and character	6
A person of a specified kind	4
A piece of	11
A piece of stone shaped for a purpose	7
A poor wretch	4
A ray or beam of light	5
A sail	5
A set of cards	8
A side	6
A spoke (of a wheel)	4
A step or rung of a ladder	4
A thing of low quality,a failure	4
A thing or a person	11
A thing with branching structure	9
A turn	10
A wooden structure	9
A,an	11
Abdomen	12
Abide	22
Abnormal	13
Abounding with stones	7
Above	5
Abrade	22
Abrasion	14
Absorb	14
Abundance	3
Abundant	3
Abyss	16
Accelerate/decelerate	17
Accent	18
Accept	14
Accept one's advice/opinion	19
Accommodate	22
Accompany,escort	10
Accomplish	15
According to	19
Account to	10
Accurate	20
Achievement	22
Acount	16
Acquaintance	21
Acquire	14
Act	21
Act as	22
Act or behave	10
Add,put	22
Address	23
Administer	10
Adoption	22
Adult	21
Adulterer	4
Advance team	6
Advanced	3
Adversative	22
Advise	23
Affair	6
Affectionate	17
Affiliated	14
Afford	10
Afresh	24
African cannabis	17
Age of animal	18
Aged	25
Aged tooth	14
Agent	18
Agree	19
Ague,fever,etc	26
Ahead of schedule	6
Air	5
Alcohol	2
Alight	22
All	20
All expenditure	20
All the time	3
Allege,pled	23
Allow	10
Allowed	15
Almost no	13
Alone	11
Along	3
An individual,a persoon	11
An l shape or t shape instrument	8
Analyse	19
Ancestor	25
Ancestry	1
Ancient	25
Angel	5
Anger	17
Angle	27
Angle-shaped	8
Angry	13
Angular	8
Animal	4
Announce	19
Another	11
Another thing	11
Anxiety	17
Anxious	32
Any	11
Any mechine which the principal feature is a wheel	20
Any other	3
Anyone	11
Anything	11
Aperture	18
Appear	19
Appear, produce	22
Appearance	18
Appetite	17
Apply	10
Appoint	23
Appreciate	19
Appropriate	14
Approximately	20
Aquatic	2
Arbitration,mediation	16
Arch	18
Ardent	17
Arm	8
Around	20
Arrangement	10
Arrears	14
Arrival	22
Arrive	22
Arrogance	21
Arrogant	3
Articulation	18
As a shout of welcome	22
As expected	23
As good as new	24
As if	23
Ask	23
Asleep	31
Aspect	8
Assign	10
Association	20
Assumed	22
At all times	24
At great length	3
At most	3
At one's discretion	19
At the onset	24
Atmosphere	5
Attached	1
Attachment	12
Attack	8
Attempt	19
Attempt(n)	6
Attend	22
Attendant	32
Attendence	10
Attention	12
Attic	5
Attraction	12
Attractive	17
Auctioneer?€檚 stand	7
Audition	27
Aural	27
Auricle	27
Auscultate	19
Autochthonic	28
Avoid	29
Await	22
Award	10
Away,off	22
Awful	13
Awkward	8
Axle	9
Baby	30
Back bone	7
Background color	28
BAD	13
Bad health	31
Bad humors in the body	2
Bad idea	13
Bad luck	32
Bad thing	17
Badly	13
Bald patch	1
Ball	20
Banquet	14
Baptist	2
Bar bit	18
Bare,empty	32
Barrier	9
Base	16
Bat	4
Baths	2
Battle	17
Be	22
Be about	22
Be absent-minded	5
Be affected	19
Be asleep	31
Be available in a specified form	22
Be back	22
Be born	22
Be brought	22
Be built	22
Be called	23
Be concerned	22
Be considered as	23
Be conspicuous	22
Be consumed	14
Be cracked,get creased	22
Be criticized	19
Be customary, be done, be possible, be allowed	22
Be deceived	14
Be dejected	31
Be derided	14
Be descended	22
Be doing	22
Be drawn	22
Be effective	19
Be engaged in,undertake	22
Be erect	22
Be established	22
Be excited	22
Be exhausted	31
Be fashionable	22
Be finalized	22
Be firm	22
Be fitting	19
Be good at	3
Be half	31
Be harmonious, complementary, or matching	22
Be heared	19
Be hot	17
Be idle	22
Be in charge	22
Be in specified state or condition	22
Be in the company of	22
Be in the mood	22
Be in the wrong	13
Be insulted	14
Be intense/dark	25
Be involved in	8
Be involved with	23
Be jealous	17
Be legal tender	22
Be limited to	22
Be located in	22
Be needed	22
Be none	29
Be not	29
Be on	22
Be partial and side with	22
Be placid	22
Be possible	22
Be regularly kept or put in a particular place	22
Be seen	19
Be set	22
Be sick in bed	31
Be situated	22
Be situated in particular place or position	22
Be standing	22
Be strong/excessive	25
Be successful	22
Be surrounded	20
Be the fault of	22
Be to	23
Be told	19
Be turned up of the nose	22
Be upon the feet	22
Be upright	22
Be used in	22
Be visible	19
Be wooden	9
Be written	22
Beak	18
Beam	9
Beanpole	9
Bear	19
Bear fruit	10
Beast	4
Beat	10
Beaten	31
Beautiful	15
Beautiful person or thing	15
Beauty	15
Become	22
Become bad	13
Become reconciled	15
Become useless,worn out,broken	31
Bedstead	6
Beget	31
Beginning	6
Behold	19
Believe	22
Belly	12
Belong	19
Belong one	11
Beneficial,profitable	15
Benefit	15
Benighted	32
Best	15
Betray	10
Better	15
Better than before	24
Beverage	14
Bid	23
BIG	3
Bigger	3
BIRD	4
Birds and beasts	4
Birth	1
Bitch	4
Bite	14
Biting remark	7
BLACK	32
Black color	32
Black colour	32
Black people	32
Black slave	32
Blade	18
Blame	14
Blanch	33
Blank	33
Blank cheque	33
Bleed	1
Blight	17
Blind (of a window)	4
Block of ice	7
Blockhead	7
BLOOD	1
Blood kinship	1
Bloodshed	1
Bloodshot or reddened	1
Bloody	1
Blue	5
Blurb	27
Boastful,grandiloquent	3
Body	21
Body or consciousness	21
Body politic	21
Boiling	17
BONE	7
Bonfire	17
Booze	14
Both	0
Bottom	16
Bound	16
Bout	18
Bowls	12
Box sb's ear	27
Brain or mind	6
Branch	8
Brave	21
Brave man	21
Break	22
Break one's fast	14
Breast	12
Breath	12
Breath in	14
Breathe	31
Bribery	19
Brick	7
Bridge	9
Bright	33
Bright day	5
Brightness,redness	17
Brilliance shown by gems	2
Bring	10
Bring away	22
Bring up	10
Broad or other things looks solid	8
Brodcast	10
Brothers	16
Brown,tanned	32
Brute	4
Bubble	4
Buckle	27
Bud	18
Bud eye	18
Budge	22
Bug, pester	14
Buildings made of stone	7
Bulb	6
Bulky	3
Bump	6
Burglar	21
Burly	3
Burn	17
Burn marks,fire marks	17
Burn,flame	5
Burned	17
Burner	17
Burning	17
Burning affliction	17
Burning sensastion	17
Busy oneself with	19
Butt	6
Buttonholes	18
Calculate	19
Calculi	7
Calendar day	5
Calf	16
Call	23
Call on	19
Call prayer,call upon	19
Callous	7
Calm	26
Calm down	31
Calumniate	32
Came a stranger	28
Can	15
Canis major	4
Canis major/minor	4
Canopy	5
Cape	6
Capital towns	6
Capricious	32
Capture	14
Cardiac	12
Care for	18
Care for sb	22
Careful	18
Carpenter's line marker	32
Carry on the back	18
Carry out	10
Carry secretly	14
Cartwheel	16
Cataract	33
Catch	19
Catch,contract	22
Categorical	20
Catholicism	32
Cause	10
Cause you trouble for a long time	4
Caused by	22
Cave	18
Cavernous	3
Ceiling	5
Celestial body,space	5
Cell	18
Cemetery	28
Center	12
Certain	11
Certain day	5
Change	22
Changed	24
Chant	23
Character	21
Character or quality of someone	21
Character,type	4
Charity	15
Chat	23
Cheap	13
Cheat	7
Check	19
Checkers	18
Cheeky	20
Chessman	7
Chest	12
Chew	14
Chicken	4
Chief,leader	6
Chief,leading	25
Child	30
Childhood	30
Chilling	26
Chip	30
Chives	2
Choice	12
Chop	30
Circle	20
Circuit	20
Circulating capital	16
Civil rights	6
Clan	21
Clapper	12
Classic	25
Clay	28
Clean	33
Clear	33
Cleared land	33
Clearly	20
Clever fellow	4
Climate	5
Clogged	16
Close	20
Close the eyes	31
Close up	31
Cloud	5
Cloudy	32
Club of people	20
Clutch	14
Coal	7
Coat	8
Cock	4
Coconut	6
Coercion, restriction,must, thoroughly	10
Coin	20
Cold	26
Coldly	26
Coldness	26
Collaborator	16
Color	2
Color near black	32
Coloring, dyeing	10
Colorless	33
Colour and lustre	17
Column	18
Comb	5
Combustion	17
COME	22
Come along	22
Come and go	16
Come back	22
Come from	22
Come in	22
Come on	22
Come out	22
Come over	22
Come up	22
Comfort	26
Command	23
Commoner	13
Comoros	1
Competitive	3
Complete	20
Completely	12
Complexion	1
Compose	23
Compromise	10
Concave	18
Concaves on trees and others	18
Conceal a secret	14
Concentrate	27
Concern	22
Concrete	7
Concubine	30
Conduce	10
Confer	10
Confer,bestow	10
Conflagration	17
Confront	22
Consider	19
Consider anything to be	23
Considerable	3
Considerate	20
Consideration	12
Consist of	22
Consistantly	22
Constancy, regularity, continuity, duration of an action	22
Consult	19
Contact	19
Contemptuously	7
Continous thing	7
Continue	22
Continue do	14
Continuous	3
Continuously	22
Contribute to	10
Control	8
Convenient	15
Converse	23
Convert	24
Convert into	14
Cooking fumes	32
Cool	26
Cool color	26
Cool down	26
Cooling	26
Coolness	26
Cope	5
Core	12
Core of a boil or abscess	7
Corn	18
Corncob	7
Corner	27
Corpse	21
Correspond	22
Corrode	14
Corrosion	14
Corrupt	13
Cost	22
Cost, consume	14
Cost,be worth	22
Count	3
Counter for gambling	9
Country	28
Courage	12
Court,courtyard	8
Cover	18
Cover,stopper	6
Covered with blood	1
Crack	31
Cracked hole	18
Crappy	30
Crater	18
Creature	21
Creature with wings	4
Credulous	27
Crescent	1
Crisis,difficulty	17
Critical	17
Critisize	23
Crop	14
Cross	10
Cross the legs	22
Crowd	22
Crown	6
Crownside of a coin	6
Crude	26
Cruel	13
Crystal	5
Cub	30
Cue	16
Cue ball	7
Cumbersome	32
Cure	15
Custom	12
Cut off	22
Cute,lovely	15
Cutting edge	18
Cycle	20
Damaged	31
Dance step	16
Dangerous	13
Dark	32
Dark bank of clouds	5
Dark color	32
Dark day	32
Dark night	32
Darkly,gloomily	32
Darkness	32
Darling	18
Date	1
Daughter	34
Daw	1
Day	5
Daylight	33
Daytime	5
Dead	31
Dead point	31
Deaf	27
Deal	10
Deal the cards	10
Death	31
Debased,evil, wicked	13
Decade	31
Decayed	32
Deceive	16
Decent	15
Decide	19
Decide,plan	22
Declaim	23
Declare	23
Decrease	31
Dedicate	10
Deep	3
Deeply	3
Defeat	14
Defective	13
Dejected,dismal	32
Delicate	2
Delicious	15
Deliver	10
Deliver??Over	10
Demise	31
Demon	5
Denominate	23
Denoting a general topic	11
Denoting the completion of an action	31
Dense	3
Depart	22
Dependent	18
Dependent on	19
Depression	6
Depth	16
Deputy	0
Descend,fall	22
Descendant, offspring	1
Descendants	7
Descent	1
Describe	23
Describe,celebrate	23
Deserve	22
Designate	23
Desire	12
Desirous	12
Desolate	26
Despair	32
Desperate	32
Despicable	13
Despicable people	4
Despise	30
Destroy	14
Desuperheating	31
Deuce	0
Develop	22
Devotion	12
Devour	14
Dew	26
Diagnose	19
Dialect	33
Diamonds	8
DIE	31
Die down	31
Die out	31
Differ	22
Different	0
Difficult	13
Difficult surmount	3
Difficulty	7
Digestive power	17
Dignity	2
Diligent	15
Dim	31
Diminish	14
Dire	13
Direction	8
Dirt	28
Dirty	32
Disagreeable	13
Disappear	31
Disappointed	26
Disappointing	26
Disaster	17
Discarded,obsolete	31
Discourse	18
Discuss	23
Dish	7
Dishonest	13
Dismal	13
Dismiss	31
Dismiss from a job	17
Display stands	22
Distance	25
Distant manner	26
Distence	3
Distilled water	2
Distinguish	19
Distracted	0
Distroy	13
Dive into, drill into	32
Divination	19
Divine	19
Do	22
Do a lot of sth,do sth often	14
Do briefly	22
Do for someone	10
Do not	29
Do not have to	15
Do sth desperately	31
Doctrine	23
DOG	4
Dogfish	4
Doggy	4
Doggy paddle	4
Dole out	10
Dominant	5
Donate	10
Don't have	29
Doorway	18
Dormancy period of animals and plants	31
Double	0
Double talk	0
Double-ended ring spanner	7
Doubt	22
Down the rain,snow,etc	22
Downhearted	31
Draft,manuscript	32
Draw in the breath audibly	2
Dream	31
Dreary	26
Dress,official uniform	32
DRINK	14
Drink alcohol	14
Drink away	14
Drinkable	14
Drinking	14
Drip	30
Drive	22
Drive a wedge between	7
Drop or fall	22
Droplet	2
Drown	31
Drowsy	2
Drugs	32
Dry cell	7
Dull	26
Duplicate things	0
Duration	3
Dusky	32
Dust	28
Dye	10
Dyed in red	1
Dying	31
Each	11
Each other	34
Eagle	4
EAR	27
Ear hole	27
Early	6
Earn good money	14
Earnestness	12
Earring	20
Earth deposit	28
Earth wire	28
EARTH_SOIL	28
Earth??Interior	12
Easily	33
Eastern side of a house	6
Easy	15
EAT	14
Eat up,use up,get through	14
Eat with	14
Eat(priest)	21
Edge	18
Edge with a lace	2
Effective	15
Effeminate	34
Effrontery	18
Eggwhite	33
Ego,self	21
Elder	25
Elder,older	3
Elderly	25
Eldest	3
Electric light on a long line	4
Electricity	17
Elephant's trunk	8
Elevated,eminent	3
Eliminate	14
Elm	9
Elongated	3
Else	29
Embezzle	14
Embezzlement	14
Embrace	20
Emergent	17
Emerging	24
Emission	10
Emmenia	1
Emotion	12
Empty	29
Empty talk, nonsense	2
Encouragement	12
End	6
Endless	3
Endure	14
Energetic	24
Energy	17
Engage in	8
Enjoy	14
Enjoyable	15
Enlightenment	5
Enormous	3
Enough	3
Enter	22
Enter water or hole,depth of draught	14
Enthusiasm	17
Enthusiastic	17
Enthusiastically	17
Entirely	20
Entrance	18
Entrust	10
Envoys	21
Envy, evil eye	18
Epidermis	28
Equal	6
Era	5
Erect	22
Erotic feeling	17
Espy	19
Essence	7
Establish	22
Estate	28
Estimate	10
Estuary	18
Evaluate	19
Evaluation	18
Eve	32
Even	22
Evening	32
Event,change	16
Every	11
Every day	5
Every one	34
Everyone	21
Evidently	19
Evil	32
Evolve	22
Examine	19
Examine a case	19
Excellent people	21
Except	29
Excess,redundant	3
Excited	17
Excrete	22
Excuse	16
Exhaust	14
Exhausted	25
Exist	22
Exit	16
Expect	22
Expense	10
Expensive,dear	3
Experience	18
Expert	8
Expire	31
Explain	23
Explode	31
Exploit	14
Exposure	29
Express	23
Expression	19
Expression in one's eyes	18
Extended	3
Extinguished	22
Extra money	2
Extreme	17
Extremely	31
Extremity	18
EYE	18
Eye of needle	18
Eyeball	32
Eyehole	18
Eyesight	18
Face	18
Face,self-respect,radience on the face	2
Faculty of understanding	6
Failure	14
Faint	31
Fair	33
Fair-skinned	33
Fall asleep	31
Fall down	31
Fall flat	8
Fall for	14
Fall into,incur,go as far as	22
Fall like rain	2
Falling,dropping	2
Family	1
Family background	1
Family member	18
Famous	3
Far	3
Far,far away from the center	27
Farm	28
Far-reaching	3
Far-sighted	19
Fast	17
Fat	20
Father	6
Faulty	13
Favorite	12
Favour	18
Favourable	15
Fear	22
Fearless	7
Feed	14
Feel	19
Feel cold	26
Feel terribly ashamed	31
Feeling	12
Fell	19
Fellow	21
Female	34
Female (animals)	34
Ferocious	32
Fertile	15
Fettered	16
Fever	17
Fever diminished	31
Field	28
Fiercely	17
Fierece	13
Fiery or passionate temperament	1
Fifth	8
Fight	13
Fight desperately	31
Fighting	8
Fill	10
Filthy	32
Fin	8
Find	19
Find out	22
Find sth out	22
Fine appearance	15
Fine, nice	15
Finger	8
Finished	22
FIRE	17
Firearm	17
Firebrand	17
Fire-god	17
Fireplace	17
Firepower	17
Firewood	9
Fireworks	17
Firing pin	4
Firm	16
Firm, strong	21
First day of the month	6
First digit in a number	6
Fishbone	7
Fit	22
Five	8
Fix,settle	14
Fixed	31
Flame	17
Flames	17
Flap	27
Flare	17
Flat	20
Flattering	15
Flesh	21
Flexible	20
Flight of steps	16
Flint	7
Flipper	8
Flood	2
Flood,deluge	2
Floor	28
Flow	22
Fluid	2
Focus	26
Focus,authority	7
Fold	8
Folk	28
Folks, hometown people	18
Follow	22
Follow sb closely	4
Following	11
Food	14
FOOT	16
Foot paralyzed,numb	31
Foot, metre	16
Foot, paw	8
Foothold	28
Footsoldier	21
For	10
For a long time	3
For a short time	30
For a while	11
For men	21
For sb	23
For you	33
Forbidden	22
Foreboding	32
Forehead	6
Forepart	18
Foresee	19
Forget	22
Former	25
Forthcoming	22
Foul mood	1
Foundation	28
Foundation stone	7
Fowl	4
Frame	16
Framework	7
Free,gratis	29
Free,leisure	29
Freeze	26
Freezing	26
Fresh	24
Freshly	24
Freshness	2
Friendly	15
From a distance	25
Frost	26
Frozen	26
Fruitful	3
Fulcrum	12
Full	20
Full grain	14
Full of	29
Fully grown	21
Function as legs	16
Funeral-related	33
Funny	3
Furnish	10
Further	24
Fusillade	2
Future	18
Ganymede	1
Gap, crevice	7
Gate	9
Gather	20
Gaze	18
Geatation period	1
General name for canoe end piece	9
General public	3
Generate	10
Generous	3
Generously	20
Gentle man	21
Gentleman,veteran	18
Geography	28
Get	19
Get drunk	14
Get grey	33
Get married	22
Get on	22
Get smaller	30
Get somewhere	22
Get up	22
Get,become,grow	22
Get,have	22
Ghost writer	32
Girl	34
GIVE	10
Give birth to pups	10
Give forth	10
Give in marriage	10
Give someone a lift/ride	10
Give up	10
Give??Away	10
Give??Up	10
Give?€?A general anesthetic	31
Glance	19
Glimpse	19
Globe	28
Globular	20
Globular plant	6
Gloomy	32
Glum	32
GO	22
Go forward	22
Go out	31
Go sleep	31
Go straight to	22
Go though	19
Go through	22
Go well	22
God	5
God of fire	17
Goddess	34
Going well	15
Gold and silver	7
GOOD	15
Good at	8
Good evening	32
Good person	15
Good relationship	15
Good somebody	15
Good thing	15
Gore	1
Governer of nature	5
Graft	18
Grain	18
Grain, speck, particle	18
Grand	3
Grandfather	25
Grant	10
Grasp	8
Grass	5
Grave stone	7
Great	15
Great,superior	3
Great,superiorly	3
Green	24
Greenhorn	27
Greet	19
Grey	33
Grieved	31
Grim	32
Gross,bright	2
Ground	28
Ground,surface	24
Group	18
Grove	9
Grow	3
Grow old	25
Grow up	22
Growing luxuriantly	5
Grown-up,adult	3
Guard	19
Gullet	18
Guy	21
Hail	2
Hailstone	7
Hair or hairstyle	6
Hairless skin parts	33
Half an arm's length	8
Half-moon,lunule	1
Hammal	16
Hammer	4
HAND	8
Hand down	10
Hand of clock	8
Handball	8
Handful	8
Handle	22
Handle(n)	27
Handle(v)	8
Handmade	8
Handrail	8
Handwriting	8
Hanger-on	4
Happen	22
Happiness	5
Happy	15
Harangue	23
Hard attitude	7
Hard kernels	7
Hardhearted man	7
Hardhearted, cruel	7
Harm	13
Harmful	13
Hasty	17
Hat	6
Hatred	1
Have a bite	14
Have a certain quality	22
Have a look	19
Have a particular attitude or opinion about sth or towards sb	22
Have a view on	22
Have an orgasm	22
Have dinner	14
Have entrance	18
Have identical ideas	20
Have influence on	22
Have magic powers	25
Have meeting	19
Have none	29
Have sex	31
Have the appearance	19
Have the honor	22
Having the qualities required	15
Having,be located in	22
Hawthorn	28
He	11
He was born noble	9
HEAD	6
Head first	6
Head for	22
Head of a penis or boil	6
Headland	18
Headpiece	6
Health	15
Healthy	15
Hear	6
Hear of	19
HEAR_LISTEN	19
Hearing	27
HEART	12
Heart of cabbage	12
Heart, liver	32
Hearts in card	12
Heart-shaped	12
Heat	17
Heat(n)	17
Heated	17
Heaven	28
Heavenly	5
Heavy	3
Heavy equipment	32
Heel	6
Height	3
Height of success	5
Height, body	21
Hem of a dress	16
Hemorrhoids	17
Hen	4
Herald	3
Here	11
Here and now	11
Hero	21
Heroic man	21
Heroin	28
Heroine	34
High	3
High stacking	9
High,tall	3
Hit	22
Hit the target	14
Hoary	33
Hobby	9
Hold	10
Hold back	22
Hold forth	23
Hole	18
Home	17
Honest	33
Honor	18
Hope(n)	5
Hope, expectation	18
Horizon	5
Horn, cape, corner	6
Horseback	5
Hot	17
Hot spot	17
Hound	4
Housemaid	34
How	11
How much	11
Huge,immense	3
HUMAN	21
Human nature	21
Human sacrifice	21
Human world	28
Humane	21
Humanitarian	21
Humanity	21
Humble form	30
Humble origin	13
Hunger	17
Husband	21
I	21
I,you,he	11
I,you,he/she	11
Ice	7
Idea	12
Ignis	17
Ignorant	32
Ignore	31
Ill	13
Illegal	17
Illegal and sneaking	32
Illegitimate	32
Imagine	23
Imitate	22
Immediate	15
Immediately	11
Immense	5
Immoral	13
Impart	10
Impassable	31
Impatient	17
Imperial crown	1
Implied	27
Implying a favor	10
Impolite	13
Impose	10
Impute to	10
In a bad mood	13
In a canoe probably the stone used as an anchor	7
In abundance	3
In bad shape	13
In case	11
In common	11
In danger	31
In front of	8
In good shape	15
In hand	8
In some way	11
In the darkness	32
In the proceess of	22
In the process of	22
In this, for this	11
In what respect	11
In what way	11
Inaccessible	31
Inadequate	13
Inappropriate	13
Inclination	10
Inclined or attached	1
Incomparable	21
Incompetent	13
Inconvenient	13
Indecent	15
Indicate	23
Indifference	26
Indifferentunemotional,insensitive	26
Individual	21
Inexperienced	24
Infamous	13
Inferior	13
Infiltrate	14
Infinite	5
Inflammation	17
Inflexible	31
Influence	8
Inform	19
Inheritance	22
Initial,the first	6
Injure	13
Injured	13
Innocence	33
Innocent	33
Inquire	19
Insert	32
Inside	12
Insignificant	30
Insignificant people	4
Insist	22
Inspiration	22
Instant, moment	11
Insult	4
Integer	20
Integral	20
Integration	11
Intend to,be about to	22
Intense	17
Intense feeling	17
Intensity	7
Intention	12
Intentional	15
Interest	12
Interest(money)	2
Interrupted,exhausted	31
Intervention	8
Intial, the first	11
Intimate	17
Inveterate	7
Irascible	17
Irreconcilable	31
Irritable	17
Issue	18
It	11
It seems	19
It,he,she	11
Itching	14
Jargon	18
Jaws	18
Jealousy	17
Jewel	7
Join	22
Joint	18
Journal of machine	8
Judge	19
Judgement	27
Juice	2
Junior	30
Just	11
Just beginning	24
Just in time	22
Just now	24
Keen	17
Keenness	17
Keep company	22
Keep on	22
Keep watch	19
Key	27
Keyhole	18
Kill	31
Kin	1
Kind	15
Kindhearted	17
Kind-hearted	33
Kindly	15
Kindness	16
Kinds of flowers	5
Kinship	1
Kite	4
Knee eyes	18
Kneel	22
Know	19
Know sth or sb well	22
Knowledge	18
Knowledgeable or skillful	17
Lacking	29
Lacking capital	30
Lady	34
Lame	13
Lamp	17
Lamplight of signal lamp	17
Lampwick	12
Land	28
Landholding	28
Lanky	3
Largely	3
Large-scale	3
Last day of the month	1
Last years	25
Last(a)	24
Last(v)	22
Late	25
Latest	24
Lay a foundation	22
Lazy	26
Lead	22
Lead into, look out	22
Leading	16
Leading position	6
Leak	2
Lean on	10
Learn	19
Leave	22
Leave for	22
Lecture	23
Leg	16
Leg and foot	16
Leg of some object	16
Lend	10
Lend an ear	19
Length	3
Lengthy	3
Lens	1
Lens of camera	18
Let	10
Let out	10
Letterhead	6
Lever	8
Lid	18
Lie	22
Lie dormant	31
Lie down	31
Lie flat	31
Lie to	14
Life	6
Life-blood	1
Lifetime, generations	8
Light	17
Light colored	33
Light, brightness	5
Lily	2
Limbs	7
Line	1
Line of issue	7
Lineage	1
Lining	12
Lips	18
Liqueur	17
Liquid	2
List, roster	21
Listen	14
Listen attentively	14
Listen in	19
Listening	19
Little	30
Little bit	30
Little people	30
Live	14
Live by	14
Live on the banks of	14
Livelihood	14
Livelong	3
Liver	12
Living hell	17
LONG	3
Long for	17
Long line	7
Long-standing	25
Long-term	3
Look	18
Look after	19
Look at each other	19
Look into	19
Look on	19
Loop	27
Lose	22
Lose efficacy	31
Lose strength	31
Loss	31
Lost	31
Lotion	2
Lots of	3
Lots of money	32
Lotus	2
Loud	3
Love	17
Lovedeath	31
Lover	34
Low	30
Low in number	30
Lowercase	30
Lowest throw of a dice	4
Low-grade	13
Loyal	15
Lucky	15
Lug	27
Lump or knot in the flesh	9
Luna	1
Machine	4
Madly	13
Magical	25
Magnanimous	3
Main part	6
Main person	3
Main point	9
Mainly	3
Maintain one's ground	22
Majestic	3
Major	3
Major in some work	22
Major,main	3
Majority	3
Make a hypothesis	23
Make a match	23
Make some one feel something	10
Make time	22
Make,render	10
Make??A??Present??Of	10
Male	21
Male animal	21
MAN	21
Management system	18
Manhood	21
Manly man	21
Man's	21
Mantilla	6
Manufacture	10
MANY	3
Many people	3
Many things	3
Marble	7
Margins	33
Marl	28
Married woman	34
Marry	10
Masculine	21
Mask	21
Mast	9
Master	12
Match, go with	22
Mate	8
Matter	29
Mature	25
Maybe	19
Meal	14
Mean	23
Measure	8
Measure of length	16
Measure word for square things	8
Measurement	3
Meat with lots bones	7
Meatless	7
Mediate	20
Medicine	9
Meet	19
Member	21
Memory	6
Menstrual period	1
Mental state	12
Mentality	12
Mention	23
Mention by name	18
Merit	3
Mesh, lattice	18
Mess	28
Method	8
Mettle	7
Middle	12
Middle portion of a seine	18
Middle-aged, mature	3
Mild	20
Milestone,boundary stone	7
Milk	33
Mind	12
Mind, dislike	19
Mine	21
Mineral	7
Mineral water	2
Minor	30
Mirror	1
Miss	22
Miss a mark	31
Miss out	14
Mistake	7
Mixed	22
Mode of action	18
Modern	24
Modernize	24
Monday	0
Monitor	19
Monitoring	18
Month	1
Monthly	1
Mood	12
MOON	1
Moon light	1
Moonlight flower	1
Moonlighting	32
Moral quality	21
More	3
More than	3
More than one	3
Mortal	21
Mortification	7
Most	3
Most people	32
Motion	16
Motionless	31
Motivation	9
Mould	28
Mountain	7
Mourning	32
Mourning service, filial piety	32
MOUTH	18
Mouth of tool	18
Move	22
Move on in a direction away from the speaker	10
Move the mouth as if eating	14
Move/course/vogue	18
Mrs	34
Mud	28
Multi-	3
Mum	18
Munch	14
Munitions	17
Murder	1
Mustard	5
Mute	18
Muzzle	18
My	21
Myself	21
Naissance	19
Name	23
Nang	34
Nap	31
Narrate	23
Narrow	30
Narrow minded	30
Nasty	13
Natural	5
Nature	5
Naughty	13
Near	16
Nearly	30
Neat	8
Neck of a dress	18
Necklace, collar	5
Necrosis	31
Need time or money	14
Negative	31
Negotiate,settle	23
Neither	29
Nest	4
Never	29
NEW	24
New style	24
New thing	24
New year	6
New-born	24
Newly arrived	24
Newly bloomed	24
Newly-married	24
News	24
Next	18
Nibble	14
Nickname	4
NIGHT	32
Nightfall	32
Nightlife	32
Nighttime	32
No	29
No effect	31
No flow	31
No movement	31
No need	29
Noble	3
Nobody	11
Nocturnal	32
Node	18
Nomad	7
Nominated	22
Non milk	32
Non-,used to compose adjective	29
Normally	20
Nose	18
NOT	29
Not a few	3
Not at all	29
Not close	26
Not colorful	31
Not easy find	26
Not heated	26
Not move	22
Not of long duration	24
Not only ,but also	22
Not to sit	22
Not touch	18
Not vivid	31
Nothing	29
Notice	18
Novel	24
Novice	24
Now	11
Numb	31
Number	3
Number of drills in the table	7
Number,quantity	2
Numbness	31
Nut	12
Oar	9
Obedient	31
Obey	19
Object	18
Obscure	32
Obscurity	32
Observe	19
Obsolete,conservative	25
Obstacle	7
Obstinacy	6
Obstinate	27
Obtuse	20
Obviously	22
Occasion	6
Occupy	14
Occupy a specified position	22
Odd,strange	3
Of a specified age	25
Of age	25
Of this	11
Of what	11
Offer	10
Often	3
OLD	25
Old age	25
Old friend	25
Old man	21
Old people	25
Old things	25
Old-fashioned	25
Old-fashioned person	25
Omen	4
Omen,sign	19
Ominous	32
On behalf of	10
Once	11
ONE	11
One dose of medicine	8
One of	11
One of them	11
One side, the other side	8
One third	3
One, they, you	11
Oneself	11
Only	24
Only,just	11
Open	18
Open one's eyes	19
Opening	18
Opinion	19
Opium	28
Optic	18
Or	11
Or so	22
Oral	18
Oral cavity	18
Oral confession	18
Oral language	33
Order	22
Organization	20
Orifice	18
Origin	6
Original	25
Osteoid	7
Ostium	18
Other	24
Other people	21
Otter	4
Oust	14
Outdated	25
Over a long period	3
Overcome	14
Overhead	5
Overhear	19
Oversee	19
Overwhelming	14
Own nothing	33
Pace	16
Paddy	8
Pain in the head	6
Pale	33
Palm	8
Paradise,heaven	5
Parents	25
Park	22
Part	8
Party	21
Pass	10
Pass in a specified state	22
Pass ina specified state	22
Pass or give	8
Pass through	22
Pass,go by	22
Passage	22
Passageway	18
Passion	17
Past,previous	25
Paticipate	22
Patience	12
Patient	12
Patron	21
Pause	22
Paw	16
Pay attention to	19
Pay bills	10
Pedestrian	16
Pedigree,genealogy,lineage,genealogy	9
Penis	4
Peoole live long	14
People	21
People engaged in manual labor	8
People in general	11
People or thing appearing recently	24
People with a specified profession	21
People with excellent quality	21
People,person	21
Perfect	15
Performance	10
Perfume	2
Perimeter	20
Perineum	34
Perish,wither	31
PERSON	21
Person from a certain place	21
Person,people	21
Personage	8
Pessimism	32
Pessimistic	32
Petty	30
Phalanx	8
Philtrum	21
Piazza	8
Picture frame	9
Piece	7
Piece (in chess)	21
Piece of wood	9
Pieces of dark green trees	32
Pier	16
Pillow	6
Pincer	18
Pip	18
Pit	7
Place	8
Place, position	6
Plan,intend	19
Plant	22
Plant shaped object	9
Plant(n)	9
Play a role	10
Pleasant,pleasing	15
Please	23
Plebeian	32
Plot of a story	7
Plow	7
Plump	20
Plural	3
Pockets on both sides of clothes	27
Poikilotherm	26
Point	18
Poll	6
Polynomial	3
Pommel	6
Poor	13
Popular	17
Population	6
Portable	8
Positive	33
Possession	8
Possessions	15
Possible	22
Post	16
Poultry	4
Pour	22
Pour out	23
Power	8
Powerful	3
Precious stone	7
Predecessors	25
Predict	23
Pregnant	1
Prepare for a fight	22
Prescription	8
Present	10
Press	22
Prestige, standing	19
Previously absent	24
Primary	25
Princess	34
Principal thing	6
Principle	21
Principle money	6
Principles,foundations	9
Prior	3
Private	32
Proceeding	16
Produce	10
Profound	5
Progress	22
Prolonged	3
Promise	23
Promise,respond	19
Promised land	28
Pronounce	23
Prop up	22
Propensity	10
Properly	15
Propitious	15
Propose	8
Prosperous	17
Prostrate	3
Protect,guard	22
Protocol,study out	22
Protracted	3
Proud	33
Prove	23
Provide	10
Publish	10
[truncated: 941 more rows]

## Sheet: Modularity class in Figure 3
nodes_name	modularity_class
ONE	5
TWO	5
BLOOD	2
DOG	3
RAIN	4
BIG	0
MANY	0
STAND	7
LONG	0
BIRD	2
THAT	5
SKY	4
SUN	8
HEAD	1
STONE	6
HAND	9
TREE	6
GIVE	7
WHAT	5
HEART	6
BAD	3
EAT	4
GO	7
DRINK	4
Abundant	0
GOOD	0
HOT	8
FOOT	6
FIRE	8
MOUTH	1
Accept	4
HEAR/LISTEN	7
SEE/LOOK	7
ROUND	9
MAN	2
PERSON	2
COME	7
SAY	7
NEW	8
OLD	0
EYE	1
COLD	6
WATER	4
SQUARE	9
EAR	9
BLACK	3
Any	5
THIS	5
Anyone	2
YOU	2
WHO	5
I	2
SLEEP	7
Aspect	9
Attend	7
EARTH/SOIL	9
NOT	0
BONE	6
SMALL	3
DIE	7
MOON	4
Be	7
Beat	7
Belong	7
NIGHT	3
Best	0
Beverage	4
WHITE	9
Body	2
HUMAN	2
Bout	9
Brave	6
Burn	8
Call	7
Cause	7
Character	2
Chief,leader	1
Clear	9
Close	9
Cloud	4
Complete	9
Continue	7
Cost	7
Creature	2
Dark	3
WOMAN	2
Death	7
Depart	7
Desire	6
Difficult	3
Direction	9
Disappear	7
Dull	6
Each	5
Eat up,use up,get through	4
Edge	1
End	1
Endure	4
Enough	0
Enter	7
Essence	6
Expert	9
Face	1
Fair	9
Family	2
Far	0
Feel	7
Fellow	2
Fever	8
Focus	6
Fresh	8
Generous	0
Get	7
God	4
Great	0
Grown-up,adult	0
Handle(n)	9
Happen	7
Happy	0
Hold	7
Husband	2
Individual	2
Inform	7
Intense	8
Intensity	6
Life	1
Light	8
Lose	7
Love	8
THREE	0
Mention	7
Method	9
Negative	3
Noble	0
Now	5
Part	9
Place	9
Poor	3
Population	1
Powerful	0
Pure	9
Return	7
Rich	0
Ring	9
Score	0
Season	4
Sharp	8
Show	7
Side	9
Silly	6
Skilled,experienced	0
Skin	4
Some	5
Someone	5
Something	5
Soul	6
Staff	2
Start	7
Stem	6
Straightforward	9
Suck	4
Suffer	4
Suitable, appropriate, proper	0
Support	7
Take	4
Talent	1
Taste	1
The	5
Thin	3
Think	7
Too much	0
Top	1
Tough	6
Towards	7
Trunk	6
Turn	9
Understand	7
Unlucky	3
Used to emphasize	5
Used to measure	4
1
Useless,broken	3
Vast	0
Very	0
Visit	7
Walk	7
Want	7
Weak	3
Which	5
